# Supplementary material for: Exploration into biomarker potential of region-specific brain gene co-expression networks
Source: Sci Rep. 2020 Oct 13;10:17089. doi: 10.1038/s41598-020-73611-1 (PMC7553962; doi:10.1038/s41598-020-73611-1)
Supplement: Supplementary file 2 — Supplementary Tables. [file 41598_2020_73611_MOESM2_ESM.xlsx]

## Sheet: Cover
Supplementary Tables
Exploration into Biomarker Potential of Region-Specific Brain Gene Co-expression Networks
Yuqing Hang1, Mohammed Aburidi2, William L. Poehlman1, Benafsh Husain2, Allison Hickman1, and F. Alex Feltus1,2,3,*
1Clemson University Department of Genetics & Biochemistry 29634 USA
2Clemson University Biomedical Data Science and Informatics Program 29634 USA
3Clemson University Center for Human Genetics 29634 USA
*Corresponding Author. Email: ffeltus@clemson.edu
Supplemental Table 1. GTEX Normal Brain Gene Co-expression Network
Supplemental Table 2. GTEX Normal Brain Gene Co-expression Network Module-Attribute Enrichment
Supplemental Table 3. GTEX Normal Brain Gene Co-expression Network Edge-Attribute Enrichment
Supplemental Table 4. Brain Tissue Specific Gene Co-Expression Network Global Attributes with different p-values.
Supplemental Table 5. GTEx Normal Brain Gene Co-expression Network Module Functional Enrichment
Supplemental Table 6. Tissue Specific Genes Functional Enrichment
Supplemental Table 7. Gene Type Counting.
Supplemental Table 8. Exact Gene Type Counting For Brain GCN Genes.

## Sheet: Supplemental_Table1
Supplemental Table 1. GTEX Normal Brain Gene Co-expression Network
GeneA	GeneA_Name	GeneA_Connectivity	GeneB	GeneB_Name	GeneB_Connectivity	Spearman	Interaction	Cluster	Num_Clusters	Cluster_Samples	Missing_Samples	Cluster_Outliers	Pair_Outliers	Too_Low	Module	Samples
ENSG00000149313.6	AASDHPPT	2	ENSG00000085365.13	SCAMP1	2	0.930036	co	1	1	1661	0	10	0	0	M0001	111111111111111111111111111111111111111111111111111111111111111111111111111111111111111111111111111111111111111111111111111111111111111111111111111111111111111111111111111111111111111111111111111111111111111111111111111111111111111111111111111111111111111111111111111111111111111111111111111111111111111111111111111111111111111111111111111111111111111111111111111111111111111111111111111111111111111…
ENSG00000104388.10	RAB2A	2	ENSG00000085365.13	SCAMP1	2	0.90087	co	1	1	1656	0	15	0	0	M0001	111111111111111111111111111111111111111111111111111111111111111111111111111111111111111111111111111111111111111111111111111111111111111111111111111111111111111111111111111111111111111111111111111111111111111111111111111111111111111111111111111111111111111111111111111111111111811111111111811111111111111111111111111111111111111111111111111111111111111111111111111111111111111111111111111111111111111…
ENSG00000149313.6	AASDHPPT	2	ENSG00000104388.10	RAB2A	2	0.899236	co	1	1	1656	0	15	0	0	M0001	111111111111111111111111111111111111111111111111111111111111111111111111111111111111111111111111111111111111111111111111111111111111111111111111111111111111111111111111111111111111111111111111111111111111111111111111111111111111111111111111111111111111111111111111111111111111811111111111811111111111111111111111111111111111111111111111111111111111111111111111111111111111111111111111111111111111111…
ENSG00000171860.4	C3AR1	4	ENSG00000162511.7	LAPTM5	25	0.921493	co	1	1	1233	425	2	0	11	M0002	911199999991999991991199199191999999919969999999991999999119999991919119999199919996999999911999619999999699999999999999199999911191919199919199999919919199999919996996919196919991999199999999999919991999991999691991999119191116999999199999991999919999191191999169199999991991196999999999919999919999919919999119199119911119111111111911119911111911119111111191119111999911111919991111991191119111991…
ENSG00000135077.4	HAVCR2	3	ENSG00000162511.7	LAPTM5	25	0.917738	co	2	2	1372	47	9	0	0	M0002	010100000010000100001100000101000000010090000010001000010000000011110100100100000009000000011000910000000900000000000000000000001111110100100100000010010000001000109009001199000001000100001001090000010000001100901001000010111019000010100000001010010000101101100190100000000001109000000000000011010000111001000119111111111911111111111111111111111111111111111111111111111011111111111111101191111111111…
ENSG00000011600.7	TYROBP	26	ENSG00000135077.4	HAVCR2	3	0.909493	co	1	2	1332	1	5	0	37	M0002	010100000000000101000100000100000000010000000010001001000000000011110100000100000000000000010000010000001600000000000100000000000101110101010000000010010100001000000000010060000001000100001001060000000100001100901011000010110010000000100000000000010000000101100100100001000000100000000000100000010000010010000116000111111611110111111111111111111111011111111101111111111011111111111111101161111111111…
ENSG00000011600.7	TYROBP	26	ENSG00000171860.4	C3AR1	4	0.897472	co	1	1	1232	0	3	0	436	M0002	611166666661666661661166166161666666616666666666661666666116666661616116666166616666666666611666616666666666666666666666166666611161616166616166666616616166666616666666616166616661666166666666666616661666661666661661666116161116666666166666661666616666161161666166166666661661166666666666616666616666616616666116166116611116111111111611116611111611116111111161116111666611111616661111661161116111661…
ENSG00000231389.3	HLA-DPA1	3	ENSG00000019582.10	CD74	16	0.961268	co	2	2	1473	0	2	0	0	M0003	010101000111000110101100100100000000100001101010011110000100100010111100000001000000000101111000000001101000000000101100000000100100111010111101010011010110101100000010010100010101100100001000000001000100101011011111001010111010010001101101010000000000101101111110101100101000100100000000100110111001010101000111111111111111111111111111111111111111111111111111111111111111111111011111111111111111111…
ENSG00000231389.3	HLA-DPA1	3	ENSG00000204287.9	HLA-DRA	12	0.965495	co	2	2	1475	0	2	0	0	M0003	110101000101000110101100100101000001010001000010011110000110000011010100000101100000000101111000010001001000000010111100100000101101111010010100000010010110100100001000011100010101101100101000000001000100001011011101101010111010010001101101001010100000101101011110101100001001100100010100100110111001110001000111111111111111111111111111111111111111111111111111111111111111111011111111111111111111111…
ENSG00000223865.6	HLA-DPB1	3	ENSG00000204287.9	HLA-DRA	12	0.912537	co	2	2	1387	0	7	0	0	M0003	110100000001000000000100000100000000010000000010001000000100000001010100000101000000000000011000010000000000000100000000000000001000001000000000000010010100000000000000010000000101100100000000000010000000000000001000000000110100000000100000001010000000110101100100100000000001100010000100000000010000010000000111111111111111111111111111111111111111110111111111111111111111111111111111111111111111111…
ENSG00000223865.6	HLA-DPB1	3	ENSG00000019582.10	CD74	16	0.901471	co	1	2	1402	0	8	0	0	M0003	110100000001000100000100000100000000000000000010001000000000000001111100000101000000000000111000010010000000000100000000000000001000011000000000000010010100000100000000010000000001000100000000000010000000000000001001000010100100000000100000000010000000110101100100100000000000100010000000000010000000010101000111111111111111111111111111111111111111111111111111111111111111111111111111111111111111111…
ENSG00000271043.1	MTRNR2L2	3	ENSG00000269028.2	MTRNR2L12	4	0.975686	co	2	2	1482	12	6	0	1	M0004	111011111111111111111111119111111111101190111101101191111111111011100111100111111111111111111111101111111111111111111111111010191111111011110101911011001011119111111111111110111110111111111111111111111091011191110111110611111111111111111111111101111111111110111100011111111111111911111111111111111111100111111101111111111111111111110111101111111111111110111011111111111111111111110111111111111111111…
ENSG00000255823.1	MTRNR2L8	3	ENSG00000269028.2	MTRNR2L12	4	0.955181	co	1	2	1501	10	11	0	1	M0004	111111111111111119191111111111111111101110111111111191111111111011100111100111111111111111111111101111111111111111111111111110911111111011110111111011001011111111111111111110111119111111111111111111111091011111110111111611111911111111111111111111111111111110111101011111111111111911111111111111119111100111111101111111111111111111110111111111111111111110111011111111111111111111110111111111111111111…
ENSG00000255823.1	MTRNR2L8	3	ENSG00000271043.1	MTRNR2L2	3	0.949546	co	1	2	1618	7	25	0	12	M0004	111011111111111119191111116111111111111161111111111161111111111111111111111111111111111111111111111111111111111111111111111011961111111111111111611111111111116111111111111111111119111111111111111111111161111161118111111911111911111111111111111111111111111111111111111111111111111611111111111111119111111111111111111111111111111111111111101111111111111111111111111111111111111111111111111111111111111…
ENSG00000256618.1	MTRNR2L1	2	ENSG00000269028.2	MTRNR2L12	4	0.93052	co	2	2	303	1064	7	0	1	M0004	999999999999191999999919999919999999999019991190199999919919999999990199999199099919999199909999999199919919999999119999919999999991101999919999999999999991999991999199999999999999999999999919999999999999999999990999919699919999999990999999199999199999999999991999999999999999999999919999991991999999999999999999999919901109199999099919999119999190999919919999199090999901999919999111199991919999909…
ENSG00000256618.1	MTRNR2L1	2	ENSG00000271043.1	MTRNR2L2	3	0.915172	co	2	2	306	1054	7	0	12	M0004	999999999999191999999919996919999999999069991190199969919919999999990199999199099919999199909999999199919919999999119999919999969991101999919999699999999991996991999199999999999999999999999919999999999969999969990999919999919999999990999999199999199999999999991999999999999999999699919999991991999999999999999999999919901109199999099919999119999191999919919999199090999901999919999111199991919999909…
ENSG00000204983.8	PRSS1	4	ENSG00000091704.5	CPA1	3	0.94546	co	1	1	760	186	9	0	716	M0005	969611191966169161111619961966919116191961911161991169661161911919991161661111919191111616196611691111969191191661991911116191616116119111191116199111861169111661169916619161196916911111911111111196111166111919696969916191111116111111611161166996916119111111991111968111116111111111961191811111661169619911169661616161681111116166111116166661966611611666161666661161611166661191199169866616111619661…
ENSG00000175535.6	PNLIP	2	ENSG00000204983.8	PRSS1	4	0.932725	co	2	2	563	843	2	0	251	M0005	999611161996196161199916661666616119161961911191969199961169611919699191691119919169111919199611999119669961199961661611119191919119196111161116199111099969111999966616699161996916911911911101111199119199111616699669619161119199119191919191169999919116111111991191690199119991111111911161091911991166916911166691619161901111199199111919169669999991199669161666961191911199699169199199899919998919991…
ENSG00000204983.8	PRSS1	4	ENSG00000142789.15	CELA3A	2	0.9205	co	1	1	648	599	12	0	412	M0005	969611161966169161111619961969919111191961911191991169661196911919991161991116919191111116191911691111999661191961991911116191616119169111191616199111896669111661169916619196696916911111911111111196111169111919696999916191111166611161611166166999916116111111661161968116119161111111961191811111961166916911169916916161981111169196111119199991996661166669691699666161611199991191199199869916118919961…
ENSG00000091704.5	CPA1	3	ENSG00000142789.15	CELA3A	2	0.919087	co	1	1	626	621	12	0	412	M0005	969611161966169161111619961969919119191961911191991169661196911919991161991116919191111916199911691111999661191961991911116191616119169111191616199111896669111661169916619196696916911111911111111196111169111919696999916191111166611161611166166999916116111111661161968116119161111111961191811111961166916911169996916161981111169196111119199991996661966669691699666161611199991191199199869916118919961…
ENSG00000175535.6	PNLIP	2	ENSG00000091704.5	CPA1	3	0.902887	co	1	2	560	386	2	0	716	M0005	969611191966169161199619961966919116191961911161999169661169911919999161661119919199111616196611699119969991199661991911116191616116199111191116199111069969111669969916699161996916911911911111111196119166111919696969916191119196119191619161166996916119111111991191960199116991111111961191091911661169619911169661616161611111196166111916166669966691699666161666661161611166669199199169866616991619661…
ENSG00000267541.1	MTCO2P2	3	ENSG00000225972.1	MTND1P23	3	0.910717	co	1	2	1575	3	22	0	0	M0006	111111111011111111111111111111191111111111111111111111101111100111011111111111111111111111111110111111111111111111111111111111111111111111111111111111111111011111111111111101111111110111111011101111111191111111111111111911111111111111111111111111111111111111101111110111111111111111111111111111011111111111111111111111111111111111111111111111111111111101111111111111101111111111111111111101111011111…
ENSG00000267541.1	MTCO2P2	3	ENSG00000198744.5	MTCO3P12	2	0.904817	co	1	2	1336	3	6	0	0	M0006	111111111110111111001111111111191110111111110111111111111111111111111111111111111101110110111101111011111111110111011111111100011111111111111111111111111111111111111100111111011111111111111101111111011191111101110111111911111101110111011101111111010111001110011001111111111111111111111101111011111111101100111110111101101001011010110110111011101101011111111011101001111110110111101011111101111110011…
ENSG00000198744.5	MTCO3P12	2	ENSG00000225972.1	MTND1P23	3	0.907226	co	2	3	1292	0	0	0	0	M0006	111111111010111111001111111111111110111111110111111111101111100111011111111111111101110110111100111111111111110111011111111100111111111111111111111111111101011111111110111101011111110111111001101111011111111101110111111111111101110111011101111111010111001110001001110111111111111111111101111011011111101100111110111101101001011010110110111011101111011101111011101001101110110111101011111101111010011…
ENSG00000108622.6	ICAM2	2	ENSG00000117394.15	SLC2A1	2	0.90365	co	1	2	1591	6	1	0	0	M0007	101111011111111111110111111111111111111101111190110111111111111111111111111111011111111011111111911111111111111111111911111111111111011111111111111111111111011111111111111111111111111111111111111111111111111111911111111101111111111110111111111111111111111111111119111111111111111111111111111111111111111111111111111111111111111111111111111111111111111111111111111011101111111111111111111111111111111…
ENSG00000108622.6	ICAM2	2	ENSG00000179776.13	CDH5	3	0.907423	co	1	1	1648	2	10	0	11	M0007	111111111111111111111111111111111111161111111191111111111111111111111111111111111111111111111111611111161111111111111611111111111111111111111111111111111111111111111111111111111111111111111111111111111111111111611111111111111111111111111111111111111111111111111119111111111111111111111111111111111111111111111111111111111111111111111111111111111111111111111111111111111111111111111111111111111111111…
ENSG00000179776.13	CDH5	3	ENSG00000117394.15	SLC2A1	2	0.899858	co	2	2	1600	11	4	0	0	M0007	101111011111111111111111111111111111191111111111110111111111111111111111111111011111111011111111911111191111111110111911111111111111011111111111111111111111011111111111111111111111111111111111111111111111111111911111111111111111111111111111111111111111111111111111011111111111111111101111111111111111111111111111111111111111111111111111111111111111111111111111111011101111111111111111101111111111111…
ENSG00000133574.5	GIMAP4	3	ENSG00000179144.4	GIMAP7	2	0.905449	co	1	1	1656	12	3	0	0	M0008	111111111911111111111111119111111111111111111111111119911111111111111119111111111111111111111111911111111111111191111911111111111111111111111111111111111111111111111911111111111111111111111111111111911111111111111111111111111111111111111111111111111111111111111119111111111111111111111111111111111911111111111111111111111111111111111111111111111111111111111111111111111111111111111111111111111111111…
ENSG00000133561.11	GIMAP6	2	ENSG00000179144.4	GIMAP7	2	0.898331	co	1	1	1609	51	6	0	5	M0008	111111111611111191119119119111911111111191111111111991611111111111191119119111111111119111119199911111111111111191111611111111111111119111111191119111111919111111111911111111119111111111111111119111611191111111911111111911111111111111111119111111191199111111111119111111111191111111111111111111911611111111111111111111111111111111111111111111111111111111111111111119111111111111111111111111111111111…
ENSG00000133561.11	GIMAP6	2	ENSG00000133574.5	GIMAP4	3	0.896117	co	1	1	1604	47	10	0	10	M0008	111111111611111191119119116111911111111191111111111996618111111111191116119111111111119111119199611111111111111161111911111111111111119111111191119111111919111111111611111111119111111111111111119111911191111111981111111911111111111111111119111111191199111111111116111111111191118111111111111111911611111111111111111111111111111111111111111111111111111111111111111119111111111111111111111111111111111…
ENSG00000100596.2	SPTLC2	5	ENSG00000136960.8	ENPP2	82	0.919995	co	2	2	1557	0	1	0	0	M0009	111111111111111111111111111111111111111111111111111111111111111111111111111111111111111111111111111111111111111111111111111111111111111111111111111111111111111111111111111111111111111111111111111111111111111111111111111111111111111111111111111111111111111111111111111111111111111111111111111111111111111111111111111111111111111111111111111111111111111111111111111111111111111111111111111111111111111…
ENSG00000100596.2	SPTLC2	5	ENSG00000164124.6	TMEM144	89	0.908782	co	1	2	1541	0	3	0	12	M0009	111111116111611111111111111111111111111111111111111111116111111611111111111111111111116111111111111116111111111111111111111111111111611111811111111111111111111111111111111111111111111111111111111111111111111116111111111111111111111111111116111111111111111111111161111161111161111111111111111111111111111111111111111111111111111111111111111111111111111111111111111111111111111111111111111111111111111…
ENSG00000100596.2	SPTLC2	5	ENSG00000170775.2	GPR37	61	0.899268	co	1	2	1524	0	1	0	13	M0009	111111111111611111116111111111611111111111111111111611111111111611111111111111111111116111111111111116111111111111111611111111111111611111111111111111111111111111111111111111111111111111111111111111111111111116111111111111111111111111111116111111111111111111111111111111111161111111116111111111111111111111111111111111111111111111111111111111111111111111111111111111111111111111111111111111111111111…
ENSG00000181085.10	MAPK15	5	ENSG00000160838.9	LRRC71	69	0.939304	co	1	1	210	20	0	0	1441	M0010	666166966666666666666666666666666666666666666666669666666666666666666666666666966666666966666666666666666666666666666666666666666666966666666666666666666666666666666666666666666666666666666666666666666666666666666666666666666666666666666666666666666666666666666666666666666666666666666666666666666666666666666666666666666666666666666666666666666666666666666666666666666666666666666666666666666666666…
ENSG00000171595.9	DNAI2	56	ENSG00000181085.10	MAPK15	5	0.91511	co	1	1	194	768	0	0	709	M0010	966166666666696669666666666666666666666666666666666666666966669969666666666966966669669696666666666696666666666666666966666666666666666669666666696966666666696696666666666666666666966666666666666966666996669966666666966699666669666666696666666669666666696666666666669666666696669696666696696666666666966696669999999999699699999699969999999999999999999699999999999969999999999999969999999699999669999…
ENSG00000181085.10	MAPK15	5	ENSG00000243910.3	TUBA4B	61	0.902588	co	1	1	207	71	0	0	1393	M0010	666166666666666666666666666666666666666666666666666666666666666666666666666666666666666666666666666669666666666666666666666666666666666666666666666666666666666666666666696666666666666666666666666666666666666666666666666666666666666666966666666666666696666666666666666666666666669966666666666666666666666666666666666666661666666666666966666669666666666666666666666696666666666666666666666666666666666…
ENSG00000124920.9	MYRF	79	ENSG00000184144.5	CNTN2	12	0.942785	co	1	2	1412	0	0	0	0	M0011	010100110010000000000000000000000000000000101000000000000000001000111100000100100010000010001001000100100000010000100000100101000000000000100000001110000000000000000000010110000001000010000001010000001010001010010000001101011000000001001000000011101000001100000000000000010100100000000000000010000000100000010111111111111111111111111111111111111111111111111111111111111111111111111111111111111111111…
ENSG00000204655.7	MOG	94	ENSG00000184144.5	CNTN2	12	0.946403	co	2	2	1392	0	0	0	0	M0011	010100110010000000000000000000000000010000001000000000000100001001111100000100100010000000000001000100000010011000000000000000000000000000000000101010000000000000000000010100000001000010000000000000001010000000001000000100011000000000000000000011101000000100000000001000010001100000000000000010000000000000000111111111111111111111111111011111111111111111110111111111111111101111111111111111111111101…
ENSG00000136960.8	ENPP2	82	ENSG00000184144.5	CNTN2	12	0.925191	co	2	2	1391	0	0	0	0	M0011	010100100000000000000000000000000000010000001000000000000100000101110100000100100010000000000001000000000010000000001000000000010000000000100100100000000000000000000000010100000001000000000000000000001000001000000000000100000100000001000000000010100000000000000000000000001001100000000100000000000000000000000111111111111111111111111111111111111111111111111111111111111101101111111111111111111111101…
ENSG00000065361.10	ERBB3	92	ENSG00000184144.5	CNTN2	12	0.917417	co	2	2	1390	16	0	0	0	M0011	010100109010900990001000000000900000010000001000000900009000000900110100000000100000009000000001000100000000000000000000000001000000900000100000000000000000000000000000010100009000000010000000000000001000001009000000000100000010000001000009000001100000001101000090000090010191000000000000000010000000000000000111111111111111111111111111111111111111111111111111111111111111111111111111111111111111111…
ENSG00000170775.2	GPR37	61	ENSG00000184144.5	CNTN2	12	0.911282	co	2	2	1385	13	0	0	0	M0011	010100110000900000009000000000900000010000001000000900000100000901000000000100100010009000000001000109000010000000001900000000000000900000100100101000000000000000000000010100000000000000000001000000001000000009000000000100000100000001001009000010100000000100000000000000000091000000009100000000000000000000000111111111111111111111111011111111111111111111111111111111101111111111111111111111111111111…
ENSG00000164124.6	TMEM144	89	ENSG00000184144.5	CNTN2	12	0.906487	co	1	2	1392	12	0	0	0	M0011	010100009000900000101000100000000000010000001001101000009000000901111100000100100000009000000001000009000001001000010000000000000000900000100000101000000000000000000000010100000000000000000000000000001000001009001000000100001010000001000009001010100000000000000090000090000091100000000100010000000000000000000111111111111111111111111111111111111111111011111111111111111111111111111111111111111111101…
ENSG00000065361.10	ERBB3	92	ENSG00000154678.12	PDE1C	6	0.920293	co	1	1	1624	6	0	0	41	M0012	111111116111916961116111111111611111116161111116111611169111111911161111111111111116119611111111111116116111111111111611111111111111616111161111111111161111661111111111111111119111111111161111116111611111111116111161611661611161111111111116111111111111111111111166111161111161611111111161111611111111111111111111111111111111111111111111111111111111111111111111111111111111111111111111111111111111111…
ENSG00000136960.8	ENPP2	82	ENSG00000154678.12	PDE1C	6	0.908222	co	1	1	1630	0	0	0	41	M0012	111111116111116161116111111111611111116161111116111611161111111111161111111111111116111611111111111116116111111111111611111111111111616111161111111111161111661111111111111111111111111111161111116111611111111116111161611661611161111111111116111111111111111111111166111161111161611111111161111611111111111111111111111111111111111111111111111111111111111111111111111111111111111111111111111111111111111…
ENSG00000170775.2	GPR37	61	ENSG00000154678.12	PDE1C	6	0.902334	co	1	1	1626	4	0	0	41	M0012	111111116111916161116111111111611111116161111116111611161111111911161111111111111116119611111111111116116111111111111611111111111111616111161111111111161111661111111111111111111111111111161111116111611111111116111161611661611161111111111116111111111111111111111166111161111161611111119161111611111111111111111111111111111111111111111111111111111111111111111111111111111111111111111111111111111111111…
ENSG00000154678.12	PDE1C	6	ENSG00000204655.7	MOG	94	0.898206	co	1	1	1630	41	0	0	0	M0012	111111119111119191119111111111911111119191111119111911191111111111191111111111111119111911111111111119119111111111111911111111111111919111191111111111191111991111111111111111111111111111191111119111911111111119111191911991911191111111111119111111111111111111111199111191111191911111111191111911111111111111111111111111111111111111111111111111111111111111111111111111111111111111111111111111111111111…
ENSG00000124920.9	MYRF	79	ENSG00000154678.12	PDE1C	6	0.896314	co	1	1	1630	0	0	0	41	M0012	111111116111116161116111111111611111116161111116111611161111111111161111111111111116111611111111111116116111111111111611111111111111616111161111111111161111661111111111111111111111111111161111116111611111111116111161611661611161111111111116111111111111111111111166111161111161611111111161111611111111111111111111111111111111111111111111111111111111111111111111111111111111111111111111111111111111111…
ENSG00000170537.8	TMC7	10	ENSG00000204655.7	MOG	94	0.92149	co	1	2	1364	17	0	0	0	M0013	010100000010000000000000000000000000010000001000000000000000000001101100000100000000000000000000000100000000011000000000100000000000000000000000000000000000000000000000000000000001000000000000000000000000000000001000000100000000000000000000000000100000001000000000000000000000100000000000000000000000000000000111111111111111111111111911111111111111111111111111111111111111111111111111111111111111111…
ENSG00000170537.8	TMC7	10	ENSG00000170775.2	GPR37	61	0.920199	co	2	3	1352	17	0	0	13	M0013	000100000000600000006000000000600000010000001000000600000000000601100000000100000000006000000000000006000000000000000600100000000000600000000000000000000000000000000000000000000000000000000000000000000000000006000000000000000000000000000006000000100000000000000000000000000060000000006000000000000000000000000111111111111111111111111911111111111111111111111111111111111111111111111111111111111111111…
ENSG00000170537.8	TMC7	10	ENSG00000124920.9	MYRF	79	0.925609	co	1	2	1357	17	0	0	0	M0013	010000000000000000000000000000000000000000001000000000000000000000101100000000000000000000000000000100000000010000000000100000000000000000000000000000000000000000000000100000000001000000000000000000000000000000000000000000000000000000000000000000100000001100000000000000000000100000000000000000000000000000000111111111111111111111111911111111111111111111111111111111111111111111111111111111111111111…
ENSG00000170537.8	TMC7	10	ENSG00000136960.8	ENPP2	82	0.917572	co	2	2	1355	17	0	0	0	M0013	010100000000000000000000000000000000010000001000000000000000000001110000000100000000000000000000000000000000000000000000100000000000000000000000000000000000000000000000000000000001000000000000000000000000000000000000000000000000000000000000000000100000001000000000000000000000000000000000000000000000000000000111111111111111111111111911111111111111111111111111111111111111111111111111111111111111111…
ENSG00000170537.8	TMC7	10	ENSG00000065361.10	ERBB3	92	0.91494	co	1	2	1347	17	0	0	16	M0013	010000006000600660000000000000600000000000001000000600006000000600100000000000000000006000000000000100000000000000000000000000000000600000000000000000000000000000000000000000006000000000000000000000000000000006000000000000000000000000000006000000100000001000000060000060000060000000000000000000000000000000000111111111111111111111111911111111111111111111111111111111111111111111111111111111111111111…
ENSG00000105695.10	MAG	73	ENSG00000170537.8	TMC7	10	0.906698	co	1	2	1374	0	0	0	17	M0013	010100110000000000000000000000000000010010001000000000010000000001111100000100000000000000000000000100100000011001000000100000000000000000000000000010000000000000000000100000000001000000000010000000000000000000001000000100010000000000000000000000100000001000000000000000000000100000000000000000000000000000000111111111111111111111111611111111111111111111111111111111111111111111111111111111111111111…
ENSG00000136960.8	ENPP2	82	ENSG00000118785.9	SPP1	4	0.925659	co	1	2	1551	0	0	0	0	M0014	101111111111111111111111111111111111111111111111110111111111111111101111111111111111111111110111111111111111111111111111111111111011111111111111111111111111111111111111111111111110111111111111111111111111111111111101111111011101111111111111111111111111111010111111111111111111111101111111111111111111101101111111111111111111111101111111111111111111111111110111111011111111111101111011111111011111111…
ENSG00000204655.7	MOG	94	ENSG00000118785.9	SPP1	4	0.904669	co	1	2	1539	0	0	0	0	M0014	111111110111110111111111111111111111111111111111110111111111111111101111111111111111111111110111111111111111111111111111111111111011111111111111111111111111111111111111111111111110111111111111111111111111111111111100111111011101111111111110111111111111111011111111111111111111111101111111111111111111101111111111111111111111111101111111111101111111111111110111111011111111111101111011111111011111111…
ENSG00000170775.2	GPR37	61	ENSG00000118785.9	SPP1	4	0.897254	co	2	2	1540	13	0	0	0	M0014	101111111111911111119111111111911111111111111111110911111111111911101111111111111111119111110111111119111111111111111911111111111011911111111111111111111111111111111111111011111110111111111111111111111111111119111111111101011101111111111119111111111111111011111111111111111191111101119111111111111111101111111111111111111111111101111111111101111111111111110111111011111111111111111011111111111111111…
ENSG00000011600.7	TYROBP	26	ENSG00000019582.10	CD74	16	0.943414	co	1	1	1668	1	2	0	0	M0015	111111111111111111111111111111111111111111111111111111111111111111111111111111111111111111111111111111111111111111111111111111111111111111111111111111111111111111111111111111111111111111111111111111111111111111911111111111111111111111111111111111111111111111111111111111111111111111111111111111111111111111111111111111111111111111111111111111111111111111111111111111111111111111111111111111111111111…
ENSG00000204287.9	HLA-DRA	12	ENSG00000162511.7	LAPTM5	25	0.932249	co	1	1	1659	11	1	0	0	M0015	111111111111111111111111111111111111111191111111111111111111111111111111111111111119111111111111911111111911111111111111111111111111111111111111111111111111111111119119111119111111111111111111111111111111111111911111111111111119111111111111111111111111111111111191111111111111119111111111111111111111111111111111111111111111111111111111111111111111111111111111111111111111111111111111111111111111111…
ENSG00000011600.7	TYROBP	26	ENSG00000204287.9	HLA-DRA	12	0.93522	co	1	1	1669	1	1	0	0	M0015	111111111111111111111111111111111111111111111111111111111111111111111111111111111111111111111111111111111111111111111111111111111111111111111111111111111111111111111111111111111111111111111111111111111111111111911111111111111111111111111111111111111111111111111111111111111111111111111111111111111111111111111111111111111111111111111111111111111111111111111111111111111111111111111111111111111111111…
ENSG00000019582.10	CD74	16	ENSG00000162511.7	LAPTM5	25	0.937017	co	1	1	1659	11	1	0	0	M0015	111111111111111111111111111111111111111191111111111111111111111111111111111111111119111111111111911111111911111111111111111111111111111111111111111111111111111111119119111119111111111111111111111111111111111111911111111111111119111111111111111111111111111111111191111111111111119111111111111111111111111111111111111111111111111111111111111111111111111111111111111111111111111111111111111111111111111…
ENSG00000019582.10	CD74	16	ENSG00000158869.6	FCER1G	18	0.924254	co	1	1	1654	16	1	0	0	M0015	111111111911111111111111119111111111111191111911111111111111119111111111111111111111111111111111111111111911111111111111111111111111111111111111111111111111111111111111111191111111119111111111191111111111911111911111111111111111111111111111111111111111111111111111111191111111111111111111111111111911111111911111111111111111111111111111111111111111111111111111111111111111111111111111111111111111111…
ENSG00000125730.12	C3	19	ENSG00000019582.10	CD74	16	0.923178	co	1	1	1666	4	1	0	0	M0015	111111111111111111111111111111111111111191111111111111111111111111111111111111111111111911111111111111111111111111111111111111111111911111111111111111111111111111111111111111111111111111111111111111111111111111111111111111111111111111111111111111111111111111111111111111111111111111111111111111111111111111111111111111111111111111111111111111111111111111111111111111111111111111111111111111111111111…
ENSG00000125730.12	C3	19	ENSG00000204287.9	HLA-DRA	12	0.910756	co	1	1	1667	4	0	0	0	M0015	111111111111111111111111111111111111111191111111111111111111111111111111111111111111111911111111111111111111111111111111111111111111911111111111111111111111111111111111111111111111111111111111111111111111111111111111111111111111111111111111111111111111111111111111111111111111111111111111111111111111111111111111111111111111111111111111111111111111111111111111111111111111111111111111111111111111111…
ENSG00000019582.10	CD74	16	ENSG00000173372.12	C1QA	16	0.916872	co	1	1	1657	13	1	0	0	M0015	111111111111111111111111119111111111111191111111111111111111111111111111111111111111111911111111911111111111111111111111111111111111111111111111111111111119111111111111119119111111111111111111111111111111111111911111111111111111111111111111111111111119111111111191111111111111111111991111111111111111111111111111111111111111111111111111111111111111111111111111111111111111111111111111111111111111111…
ENSG00000019582.10	CD74	16	ENSG00000159189.7	C1QC	16	0.914489	co	1	1	1665	5	1	0	0	M0015	111111111111111111111111119111111111111191111111111111111111111111111111111111111111111111111111111111111111111111111111111111111111111111111111111111111111111111111111111111111111111111111111111111111111111111911111111111111111111111111111111111111111111111111111111111111111111111191111111111111111111111111111111111111111111111111111111111111111111111111111111111111111111111111111111111111111111…
ENSG00000204472.8	AIF1	18	ENSG00000019582.10	CD74	16	0.914883	co	1	1	1654	16	1	0	0	M0015	111111111111911111111111111111111111111191911111911111111111111111111111111111111119111111111111111111111111111111111111111111111111111111111111111111111119111111119111111199111111111111111111191111111111111111911111111111111111111111111111911111111111111111111119111111111111111111119111111111111911111111111111111111111111111111111111111111111111111111111111111111111111111111111111111111111111111…
ENSG00000204287.9	HLA-DRA	12	ENSG00000158869.6	FCER1G	18	0.919597	co	1	1	1654	16	1	0	0	M0015	111111111911111111111111119111111111111191111911111111111111119111111111111111111111111111111111111111111911111111111111111111111111111111111111111111111111111111111111111191111111119111111111191111111111911111911111111111111111111111111111111111111111111111111111111191111111111111111111111111111911111111911111111111111111111111111111111111111111111111111111111111111111111111111111111111111111111…
ENSG00000204287.9	HLA-DRA	12	ENSG00000204472.8	AIF1	18	0.911336	co	1	1	1655	0	0	0	16	M0015	111111111111611111111111111111111111111161611111611111111111111111111111111111111116111111111111111111111111111111111111111111111111111111111111111111111116111111116111111166111111111111111111161111111111111111611111111111111111111111111111611111111111111111111116111111111111111111116111111111111611111111111111111111111111111111111111111111111111111111111111111111111111111111111111111111111111111…
ENSG00000204287.9	HLA-DRA	12	ENSG00000173372.12	C1QA	16	0.901753	co	1	1	1657	13	1	0	0	M0015	111111111111111111111111119111111111111191111111111111111111111111111111111111111111111911111111911111111111111111111111111111111111111111111111111111111119111111111111119119111111111111111111111111111111111111911111111111111111111111111111111111111119111111111191111111111111111111991111111111111111111111111111111111111111111111111111111111111111111111111111111111111111111111111111111111111111111…
ENSG00000019582.10	CD74	16	ENSG00000173369.11	C1QB	14	0.904754	co	1	1	1667	3	1	0	0	M0015	111111111111111111111111111111111111111191111111111111111111111111111111111111111111111111111111111111111111111111111111111111111111111111111111111111111111111111111111111111111111111111111111111111111111111111911111111111111111111111111111111111111111111111111111111111111111111111111111111111111911111111111111111111111111111111111111111111111111111111111111111111111111111111111111111111111111111…
ENSG00000129226.9	CD68	4	ENSG00000162511.7	LAPTM5	25	0.922074	co	2	2	1428	2	7	0	11	M0016	111101000001000100001100100101000000010060001011001000010100000001101100000100000006000000010000610000001600000000011000100000001101010100010100001010000000000000006006011106000101000000101000000010011000001001601001100010111016100001100001001010110000100101000160100000000001006000010100010010010000011000000111111111111111111111111111111111111011111111111111111111111111111111111111111111111111111…
ENSG00000011600.7	TYROBP	26	ENSG00000129226.9	CD68	4	0.919256	co	2	2	1408	1	4	0	2	M0016	110100000001000100001100000000000000010100001010001000000000000001100100000100000000000000010000010000001000000000001000100000001001010101010000000010000000001000000000011000000101000100001000000000011001001011901011000010110010100001100000000010010000000101000100100000000001000000000000010010010000011000000111111111111111111111111111111111111011111111111111111111111111111111111111101111111111111…
ENSG00000125730.12	C3	19	ENSG00000129226.9	CD68	4	0.915635	co	1	2	1366	4	3	0	2	M0016	100101000001000000100100000100000000010090000000000001010100000001101000000100000000000900001000010100001001000000011000000000000101910001010100001000000100001000000000011000000110000100100000000010011001000100001001000001100000100001100001000010010000100001100100101000100001000000000100010011010000011000000111111111111111111111111111111101111111111111111111111011111111111111011111111111111111111…
ENSG00000129226.9	CD68	4	ENSG00000173372.12	C1QA	16	0.898485	co	1	2	1456	2	10	0	13	M0016	110100000001001110101100106101000100010160001000001001010101000011111110000100000000000600111010610000101001001100011000100010001111011101010100000010010106101110100010016106000101000100100000000110011001001110601001000111111110100011100000000010010006101101100160100100001001100000660100010110010000011111000111111111111111111111111111111111111111111111111111111111111011111111111111111111111111111…
ENSG00000136960.8	ENPP2	82	ENSG00000065600.8	PACC1	11	0.926672	co	1	2	1552	0	0	0	0	M0017	111111111111111111111111111111111111111111111111111111111111111111111111111111111111111111111111111111111111111111111111111111111111111111111111111111111111111111111111111111111111111111111111111111111111111111111111111111111111111111111111111111111111111111111111111111111111111111111111111111111111111111111111111111111111111111111111111111111111111111111111111111111111111111111111111111111111111…
ENSG00000174607.6	UGT8	52	ENSG00000065600.8	PACC1	11	0.918014	co	2	2	1548	0	0	0	0	M0017	111111111111111111111111111111111111111111111111111111111111111111111111111111111111111111111111111111111111111111111111111111111111111111111111111111111111111111111111111111111111111111111111111111111111111111111111111111111111111111111111111111111111111111111111111111111111111111111111111111111111111111111111111111111111111111111111111111111111111111111111111111111111111111111111111111111111111…
ENSG00000126860.7	EVI2A	68	ENSG00000065600.8	PACC1	11	0.918826	co	1	2	1562	0	0	0	0	M0017	111111111111111111111111111111111111111111111111111111111111111111111111111111111111111111111111111111111111111111111111111111111111111111111111111111111111111111111111111111111111111111111111111111111111111111111111111111111111111111111111111111111111111111111111111111111111111111111111111111111111111111111111111111111111111111111111111111111111111111111111111111111111111111111111111111111111111…
ENSG00000091513.10	TF	50	ENSG00000065600.8	PACC1	11	0.900842	co	2	2	1568	0	0	0	0	M0017	111111111111111111111111111111111111111111111111111111111111111111111111111111111111111111111111111111111111111111111111111111111111111111111111111111111111111111111111111111111111111111111111111111111111111111111111111111111111111111111111111111111111111111111111111111111111111111111111111111111111111111111111111111111111111111111111111111111111111111111111111111111111111111111111111111111111111…
ENSG00000170775.2	GPR37	61	ENSG00000065600.8	PACC1	11	0.902694	co	2	2	1514	13	0	0	0	M0017	111111111111911111119111111111911111111111111111111911111111111911111111111111111111119111111111111119111111111111111911111111111111911111111111111111111111111111111111111111111111111111111111111111111111111119111111111111111111111111111119111111111111111111111111111111111191111111119111111111111111111111111111111111111111111111111111111111111111111111111111111111111111111111111111111111111111111…
ENSG00000123560.9	PLP1	69	ENSG00000065600.8	PACC1	11	0.901304	co	1	2	1510	0	0	0	0	M0017	111111111111111111111111111111111111111111111111111111111111111111111111111111111111111111111111111111111111111111111111111111111111111111111111111111111111111111111111111111111111111111111111111111111111111111111111111111111111111111111111111111111111111111111111111111111111111111111111111111111111111111111111111111111111111111111111111111111111111111111111111111111111111111111111111111111111111…
ENSG00000164124.6	TMEM144	89	ENSG00000065600.8	PACC1	11	0.904767	co	2	2	1534	12	0	0	0	M0017	111111119111911111111111111111111111111111111111111111119111111911111111111111111111119111111111111119111111111111111111111111111111911111111111111111111111111111111111111111111111111111111111111111111111111119111111111111111111111111111119111111111111111111111191111191111191111111111111111111111111111111111111111111111111111111111111111111111111111111111111111111111111111111111111111111111111111…
ENSG00000204655.7	MOG	94	ENSG00000065600.8	PACC1	11	0.900209	co	1	2	1583	0	0	0	0	M0017	111111111111111111111111111111111111111111111111111111111111111111111111111111111111111111111111111111111111111111111111111111111111111111111111111111111111111111111111111111111111111111111111111111111111111111111111111111111111111111111111111111111111111111111111111111111111111111111111111111111111111111111111111111111111111111111111111111111111111111111111111111111111111111111111111111111111111…
ENSG00000139737.17	SLAIN1	16	ENSG00000204655.7	MOG	94	0.934615	co	1	2	1420	0	0	0	0	M0018	010100110010010000000001011000000000000010101000010001010100001010101100011100100010000010001101010100100001010001101000100111010000000001010100101111100100000000000100010110000011100110100011110000011000000110011000001011011100010010011000000111111110001101011100111001011101101100100100110010000000100000010111111111111111011111111111111101111111111111110111110011111110111111111111111111111111111…
ENSG00000139737.17	SLAIN1	16	ENSG00000164124.6	TMEM144	89	0.92805	co	3	3	1100	0	0	0	12	M0018	000100016000600000100000001000000000000010001000010001006000000600101110000100000000006000000000000106100001010000100000000011000000600001000100101000000100000000000000010000000010000110100000000000001000000016001000000001000100000000001006000110101010000001000060000060001161001000000000010010000000100000010111111111111111011101111010111111111111111011111111111110111110110111111011111111111111111…
ENSG00000139737.17	SLAIN1	16	ENSG00000065361.10	ERBB3	92	0.9198	co	2	2	1404	0	0	0	16	M0018	010100116010600660000000011001601100000010011000010601006100001610100100000000000000006000001100000100100000010001100000100111010000600001000100001100000110000010000000010010006010100010000011000000001000000016010000001001010100000001001006000111111100001001000060100060011161001000000000011010000000100100010111111111111111111101111111111111111111111111111111110011111111111111111011111111111111111…
ENSG00000123560.9	PLP1	69	ENSG00000139737.17	SLAIN1	16	0.903469	co	1	1	1649	0	22	0	0	M0018	111111111111111111111111111111111111111111111111111111111111111111111111111111111111111111111111111111111111111111111111111111111111111111111111111111111111111111111111111111111111111111111111111111111111111111111111111111111111111111111111111111111111111111111111111111111111111111111111111111111111111111111111111111111111111111111111111111111111111111111111111111111111111111111111111111111111111…
ENSG00000019144.12	PHLDB1	6	ENSG00000124920.9	MYRF	79	0.918602	co	1	2	1402	0	0	0	0	M0019	010100110010000000000000000000001000010010001000000001000100000001111100000100000000000010001000000110000010011001100000100111000000000000100100100000000000000000000000110100000000000010000011010000001000000000000000000010011000000001000000000001100000001100000000100000010101100000000000000010000000000010000111111101111111111111111111111111111111111111111111110111111111111111111111111111111111111…
ENSG00000065361.10	ERBB3	92	ENSG00000019144.12	PHLDB1	6	0.916221	co	2	2	1385	16	0	0	0	M0019	010100009010900990000000100000901000010000001000000900009000000901110100000100000000009000000000000100000010001001000000000000000000900000100100000000000000000000000000010100009000000000000000000000001000000009000000000010000000000001000009000001100000001000000090000090000191000000000000010000000000000010000111111111111111111111111111111111111111111111111111110111111111111111111111111111111111111…
ENSG00000173786.12	CNP	94	ENSG00000019144.12	PHLDB1	6	0.913335	co	2	2	1418	0	0	0	0	M0019	010100110010100000001000000000001000010110001001000001000000000001111100000100101000000000100001000101000010011001000000000010000000000000100100100000000000000000000000110100000000000010000000010000001000000000001000000010010010000001100000100001100000001000000000100000010101100000000000000000000000000001000111111111111111111111111111111111111111111111111111111111111111111111111111111111111111111…
ENSG00000173786.12	CNP	94	ENSG00000197430.6	OPALIN	7	0.939102	co	2	2	1543	0	0	0	4	M0020	111111116111111111111111111111111111111111111111111111111111111111111111111111111111611111111111111111111111111111111111111111116111111111111111111111111111111111111111111111111111111111111111111111111111111111111161111111111111111111111111111111111111111111111111111111111111111111111111111111111111111111111111111111111111111111111111111111111111111111111111111111111111111111111111111111111111111…
ENSG00000197430.6	OPALIN	7	ENSG00000164124.6	TMEM144	89	0.936931	co	1	2	1521	3	0	0	12	M0020	111111116111611111111111111111111111111111111111111111116111111611101111111111111111916111111111111116111111111111111111111111119111611111111111111111111111111111111111111111111111111111111111111111111111111116111191111111111111111111111116111111111111111111111161111161111161111111111111111111111111111111111111111111111111111111111111111111111111111111111111111111111111111111111111111111111111111…
ENSG00000086205.12	FOLH1	66	ENSG00000197430.6	OPALIN	7	0.929247	co	1	2	1438	94	0	0	4	M0020	111191116111919999191911111991911111111111111911111991919111991911191111111191111199699111199111911119111111111111111911191111916111999111111191111111191119919911111191111119199111111111991911119191911911911119911169111911111191119111111199911111111111191911911199111191911191111199199191111111199911111119111111111111111111111111111111111111111111111111111111111111111119111111111111111111111111111…
ENSG00000123560.9	PLP1	69	ENSG00000197430.6	OPALIN	7	0.904769	co	1	2	1588	0	0	0	4	M0020	111111116111111111111111111111111111111111111111111111111111111111111111111111111111611111111111111111111111111111111111111111116111111111111111111111111111111111111111111111111111111111111111111111111111111111111161111111111111111111111111111111111111111111111111110111111111111111111111111111111111111111111111111111111111111111111111111111111111111111111111111111111111111111111111111111111111111…
ENSG00000054690.9	PLEKHH1	16	ENSG00000124920.9	MYRF	79	0.958286	co	2	2	1378	0	0	0	0	M0021	010100010010000000000000000000000000010000000000000000000000000001100100000100000000000000000000000100000000000000000000100001000000000000000000000010000000000000000000000000000000000000000000000000000000000000000000000000000000000000000000000000100000001100000000000000000000000000000000000000000000000000000111111111111111111111111111111111111111111111111111111111111111111111111111111111111111111…
ENSG00000054690.9	PLEKHH1	16	ENSG00000065361.10	ERBB3	92	0.958613	co	2	2	1371	0	0	0	16	M0021	010100006000600660000000000000600000010000000000000600006000000601000100000100000000006000000000000100000000000000000000000000000000600000000000000000000000000000000000000000006000000000000000000000000000000006000000000000000000000000000006000000100000001000000060000060000060000000000000000000000000000000000111111111111111111111111111111111111111111111111111111111111111111111111111111111111111111…
ENSG00000054690.9	PLEKHH1	16	ENSG00000204655.7	MOG	94	0.949575	co	1	2	1380	0	0	0	0	M0021	010100000010000000000000000000000000010000000000000000000000000001100100000100000000000000000001000100000000010000000000000000000000000000000000100000000000000000000000010100000000000000000000000000010000000000000000000000000000000000000000000000100000001000000000001000000000000000000000000000000000000000000111111111111111111111111111111111111111111111111111111111111111111111111111111111111111111…
ENSG00000173786.12	CNP	94	ENSG00000054690.9	PLEKHH1	16	0.926764	co	1	2	1385	0	0	0	0	M0021	010100010010000000000000000000000000010000001000000000000000000001101100000100000000000000100001000100000000010000000000000010000000000000100000100000000000000000000000000000000000000000000000000000000000000000001000000000010000000001000000000000100000001000000000000000000000000000000000000000000000000000000111111111111111111111111111111111111111111111111111111111111111111111111111111111111111111…
ENSG00000054690.9	PLEKHH1	16	ENSG00000136960.8	ENPP2	82	0.901478	co	2	2	1389	0	0	0	0	M0021	010100010000000000000000000000000000010000000000000000000000000001000100000100000000000000000001000000000000000000001000100000000100000000000100100000000000000000000000010100000000000000000000000000011000000000000000000000000100000001000000000010100000001000000000001000000001000000000100010000000000001000000111111111111111111111111111111111111111111111111111111111111111111111111111111111111111111…
ENSG00000054690.9	PLEKHH1	16	ENSG00000164124.6	TMEM144	89	0.901024	co	1	2	1389	0	0	0	12	M0021	010100006000600000000000000000000000010000001000000000006000000601001100000100000000006000000001000006000000001000001000000000000100600000100000100000000000000000000000010100000000000000000000000000011000000006001000000000000000000001000006000000100000001000000060001060000061000000000100010000000000001000000111111111111111111111111111111111111111111111111111111111111111111111111111111111111111111…
ENSG00000054690.9	PLEKHH1	16	ENSG00000086205.12	FOLH1	66	0.899159	co	1	2	1380	0	0	0	98	M0021	010160016010606666060600000660601000010010000600000660616000660601161100000160000066666000066001600006000000011000001600060000606100666000000060100000060006606610000060010006066000000000660600006060611600600006601066000610000060006000000066600000100010061600600066011060600061000066066160010000066600001006000111111111111111111111111111111111111111111111111111111111111116111111111111111111111111111…
ENSG00000240065.3	PSMB9	3	ENSG00000204264.4	PSMB8	5	0.940168	co	1	1	1654	1	16	0	0	M0022	111111111111111111111111111111111111111111111111111881118111111111111111111111111111111111111111111111181111111181111811111111111111111111111111111111111111111111111111111111111111111111111111111111111111111111811111111111111111111111111119111111181181111111111118111111111111818111111111111111111111111111111111111111111111111111111111111111111111111111111111111111111111111111111111111111111111111…
ENSG00000092010.10	PSME1	2	ENSG00000204264.4	PSMB8	5	0.924622	co	1	1	1656	0	15	0	0	M0022	111111111111111111111111111111111111111111111111111881118111111111111111111111111111111111111111111111181111111111111811111111118111111111111111111111111111111111111111111111111111111111111111111111111111111111811111111111111111111111111111111111181181111111111111111111111111811111111111111111111111111111111111111111111111111111111111111111111111111111111111111111111111111111111111111111111111111…
ENSG00000092010.10	PSME1	2	ENSG00000240065.3	PSMB9	3	0.900612	co	1	1	1661	0	9	0	1	M0022	111111111111111111111111111111111111111111111111111111111111111111111111111111111111111111111111111111111111111181111111111111118111111111111111111111111111111111111111111111111111111111111111111111111111111111111111111111111111111111111116111111111111111111111118111111111111818111111111111111111111111111111111111111111111111111111111111111111111111111111111111111111111111111111111111111111111111…
ENSG00000130758.3	MAP3K10	4	ENSG00000099364.12	FBXL19	5	0.933086	co	1	1	1644	0	27	0	0	M0023	111111111111111111111111111111111111111111111111111111111111111111111111111111111111111111111111111111111111111111111111111111111111111111111111111111111111111111111111111111111111111111111111111111111111111111111111111111111111111111111111111111111111111111111111111111111111111111111111111111111111111111111111111111111111111111111111111111111111111111111111111111111111111111111111111111111111111…
ENSG00000130758.3	MAP3K10	4	ENSG00000167680.11	SEMA6B	3	0.91091	co	1	1	1607	0	64	0	0	M0023	111111111111111111111111111111111111111111111111111111111111111111111111111111111111111111111111111111111111111111111111111111111111111111111111111111111111111111111111111111111111111111111111111111111111111111111111111111111111111111111111111111111111111111111111111111111111111111111111111111111111111111111111111111111111111111111111111111111111111111111111111111111111111111111111111111111111111…
ENSG00000167680.11	SEMA6B	3	ENSG00000154118.8	JPH3	3	0.91204	co	2	2	1480	0	1	0	2	M0023	111111111111111111111111111111111111101111111111111111111111111111101111111111111111111111111111111111111111111111111111011111111111111111111111111111111111111111111111111011011111111111111111111111111111111111111111111011110111111111111111111111111111111011111111111111111111011111111111111111111111111111111111111111111111111111111111111111111111111111111111111111111111111111111111111111111111111…
ENSG00000167680.11	SEMA6B	3	ENSG00000099364.12	FBXL19	5	0.902563	co	1	1	1601	0	70	0	0	M0023	111111111111111111111111111111111111111111111111111111111111111111111111111111111111111111111111111111111111111111111111111111111111111111111111111111111111111111111111111111111111111111111111111111111111111111111111111111111111111111111111111111111111111111111111111111111111111111111111111111111111111111111111111111111111111111111111111111111111111111111111111111111111111111111111111111111111111…
ENSG00000130758.3	MAP3K10	4	ENSG00000154118.8	JPH3	3	0.907252	co	2	2	1530	0	2	0	2	M0023	111111111111111111111111111111111111111111111111111111111111111111111111111111111111111111111111111111111111111111111111111111111111111111111111111111111111111111111111111111111111111111111111111111111111111111111111111111111111111111111111111111111111111111111111111111111111111111111111111111111111111111111111111111111111111111111111111111111111111111111111111111111111111111111111111111111111111…
ENSG00000154118.8	JPH3	3	ENSG00000099364.12	FBXL19	5	0.901883	co	1	2	1502	2	2	0	0	M0023	111111111111111111111111111111111111101111111111111111111111111111111111111111111111111111111111111111111111111111111111111111111111111111111111111111111111111111111111111111111111111111111111111111111111111111111111111111111111111111111111111111111111111111111111111111111111111111111111111111111111111111111111111111111111111111111111111111111111111111111111111111111111111111111111111111111111111…
ENSG00000108387.10	SEPTIN4	8	ENSG00000198121.9	LPAR1	48	0.911355	co	2	2	1374	0	0	0	0	M0024	010000000000000000000000000000000000000000000000000000000000000000000000000100000010000100000000000000000000000001000000000000000000000000000000000000000000000000000000010000000100100000000000000000000000000000001000000000010010000000000001000000000010000000000000001000000000000000000000000000000000000000000111111111111111111111111111111111111111111111111110111111111111111111111111111111111111111…
ENSG00000108387.10	SEPTIN4	8	ENSG00000184007.13	PTP4A2	65	0.903886	co	1	2	1375	0	0	0	0	M0024	010000000000000000000000000000000000000000000000000000000000000000001000000100000000000000000000000000000000000000000000000000000000000000000000000000000000000000000000010000000101000000000000000000010000000000001000000000000000000000000001000000100010000100000000001000000000000000000000000000000000000000000111111111111111111111111111111111111111111111111111111111111111111111111111111111111111111…
ENSG00000108387.10	SEPTIN4	8	ENSG00000033327.8	GAB2	47	0.896471	co	2	2	1372	0	0	0	0	M0024	010000000000000000000000000000000000000000000000000000000000000100010000000000000000000000000000000000000000000000000000000000000000000000000000000000000000000000000000000000000101100000000000000000000000000000001000000100000000000000000000000000000000000100000000000000000000100000000000000000000000000000000111111111111111111111111111111111111111111111111111111111111111111111111111111111111111111…
ENSG00000172771.7	EFCAB12	5	ENSG00000160838.9	LRRC71	69	0.918257	co	1	1	215	1456	0	0	0	M0025	999199199999999999999999999999999999999999999999991999999999999999999999999999199999999199999999999999999999999999999999999999999999199999999999999999999999999999999999999999999999999999999999999999999999999999999999999999999999999999999999999999999999999999999999999999999999999999999999999999999999999999999999999999999999999999999999999999999999999999999999999999999999999999999999999999999999999…
ENSG00000172771.7	EFCAB12	5	ENSG00000243910.3	TUBA4B	61	0.916436	co	1	1	206	1465	0	0	0	M0025	999199999999999999999999999999999999999999999999999999999999999999999999999999999999999999999999999999999999999999999999999999999999999999999999999999999999999999999999999999999999999999999999999999999999999999999999999999999999999999999999999999999999999999999999999999999999999999999999999999999999999999999999999999991999999999999999999999999999999999999999999999999999999999999999999999999999999…
ENSG00000171595.9	DNAI2	56	ENSG00000172771.7	EFCAB12	5	0.91213	co	1	1	194	1090	0	0	387	M0025	999199999999999999999999999999999999969999999999999999999999999996999999999999999999999999999999999999999999999999999999999999999999999999999999999999999999999999999999999999999999999999999999999999999999999999999999999999999999999999999999999999999999999999999999999999999999999999999999999999999999999999999969999999999999999999696999999999999999969999999999699666996969996999999999699999999969699…
ENSG00000167646.9	DNAAF3	68	ENSG00000172771.7	EFCAB12	5	0.905599	co	1	1	179	1105	0	0	387	M0025	999199999999999999999999999999999999969999999999999999999999999996999999999999999999999999999999999999999999999999999999999999999999999999999999999999999999999999999999999999999999999999999999999999999999999999999999999999999999999999999999999999999999999999999999999999999999999999999999999999999999999999999969999999999999999999696999999999999999969999999999699666996969996999999999699999999969699…
ENSG00000183644.9	C11orf88	80	ENSG00000243710.3	CFAP57	8	0.904343	co	1	1	187	318	0	0	1166	M0026	666166666966666666666666666666666666669666666669666696666669666666666669669666669669666666666666666666666666666966666666669666669966669666666666666666666666666666666666666666666669666666666666666666666666666666966666666966666666666666696666966666666669666696669666666666666666666666696669666666666666669666666666966666669666666666669666666666666696666666666669666666666666696666666669666666666966696…
ENSG00000140481.9	CCDC33	71	ENSG00000243710.3	CFAP57	8	0.906025	co	1	1	166	339	0	0	1166	M0026	666166666966666666666666666666666666669666666669666696666669666666666669669666669669666666666666666666666666666966666666669666669966669666666666666666666666666666666666666666666669666666666666666666666666666666966666666966666666666666696666966666666669666696669666666666666666666666696669666666666666669666666666966666669666666666669666666666666696666666666669666666666666696666666669666666666966696…
ENSG00000160838.9	LRRC71	69	ENSG00000243710.3	CFAP57	8	0.903243	co	1	1	191	1480	0	0	0	M0026	999199999999999999999999999999999999999999999999999999999999999999999999999999999999999999999999999999999999999999999999999999999999999999999999999999999999999999999999999999999999999999999999999999999999999999999999999999999999999999999999999999999999999999999999999999999999999999999999999999999999999999999999999999999999999999999999999999999999999999999999999999999999999999999999999999999999999…
ENSG00000168658.14	VWA3B	66	ENSG00000243710.3	CFAP57	8	0.897792	co	1	1	173	1498	0	0	0	M0026	999199999999999999999999999999999999999999999999999999999999999999999999999999999999999999999999999999999999999999999999999999999999999999999999999999999999999999999999999999999999999999999999999999999999999999999999999999999999999999999999999999999999999999999999999999999999999999999999999999999999999999999999999999999999999999999999999999999999999999999999999999999999999999999999999999999999999…
ENSG00000167646.9	DNAAF3	68	ENSG00000243710.3	CFAP57	8	0.897382	co	1	1	169	336	0	0	1166	M0026	666166666966666666666666666666666666669666666669666696666669666666666669669666669669666666666666666666666666666966666666669666669966669666666666666666666666666666666666666666666669666666666666666666666666666666966666666966666666666666696666966666666669666696669666666666666666666666696669666666666666669666666666966666669666666666669666666666666696666666666669666666666666696666666669666666666966696…
ENSG00000175267.10	VWA3A	13	ENSG00000160838.9	LRRC71	69	0.95107	co	1	1	210	20	0	0	1441	M0027	666166966666666666666666666666666666666666666666669666666666666666666666666666966666666966666666666666666666666666666666666666666666966666666666666666666666666666666666666666666666666666666666666666666666666666666666666666666666666666666666666666666666666666666666666666666666666666666666666666666666666666666666666666666666666666666666666666666666666666666666666666666666666666666666666666666666666…
ENSG00000175267.10	VWA3A	13	ENSG00000183644.9	C11orf88	80	0.936956	co	1	2	198	253	0	0	1214	M0027	966199699966669969696699669966996999996666996996966999699969966696696669696969696669969699669996696966669696696666669969666996996996699669966666966666669966999696699696666996966666969666966696669996666666966996696996699999999966969696696699996969696969966966666966699699666666666969666969666969669999996699696666666966996666669699669666666666696666669666996666969669666666996696669666666666966996669…
ENSG00000171595.9	DNAI2	56	ENSG00000175267.10	VWA3A	13	0.939392	co	1	1	194	915	0	0	562	M0027	666166666666666666669666666666666966666666696666966666666666666666669666666666666966666666666666666666666666666666666666666666666666666666666666666666666666666666666666666666666666666666666666666666666966669666666666666966669666666969666666666666669666666666666666666666696666966666666666666666666666666666666999999999999999999999999999999999999999999999999999999999999999999999999999999999999999999…
ENSG00000175267.10	VWA3A	13	ENSG00000181378.9	CFAP65	73	0.938952	co	1	1	187	1	0	0	1483	M0027	666166666666666666666666666666666666666666666666666666666666666666666666666966666666666666666666666666666666666666666666666666666666666666666666666666666666666666666666666666666666666666666666666666666666666666666666666666666666666666666666666666666666666666666666666666666666666666666666666666666666666666666666666666661666666666666666666666666666666666666666666666666666666666666666666666666666666…
ENSG00000167646.9	DNAAF3	68	ENSG00000175267.10	VWA3A	13	0.925182	co	1	2	173	930	0	0	562	M0027	666166666666666666669666666666666966666666696666966666666666666666669666666666666966666666666666666666666666666666666666666666666666666666666666666666666666666666666666666666666666666666666666666666666966669666666666666966669666666969666666666666669666666666666666666666696666966666666666666666666666666666666999999999999999999999999999999999999999999999999999999999999999999999999999999999999999999…
ENSG00000175267.10	VWA3A	13	ENSG00000140481.9	CCDC33	71	0.919522	co	2	2	163	282	0	0	1221	M0027	666169966696996966669666666696699666969999969696966696666996999669669696696966699669969696969969699666696666669699969669996996669666669666966966966666966969666696666969666996999666669669966996696969666996996999996696969966996969699666996996669669999696966666666669666696666699696699699666666666696666669696666666666666666966666696666666669666666666696696666666966996666666666666666666666666666666666…
ENSG00000169314.10	C22orf15	65	ENSG00000175267.10	VWA3A	13	0.911751	co	2	2	152	951	0	0	562	M0027	666166666666666666669666666666666966666666696666966666666666666666669666666666666966666666666666666666666666666666666666666666666666666666666666666666666666666666666666666666666666666666666666666666666966669666666666666966669666666969666666666666669666666666666666666666696666966666666666666666666666666666666999999999999999999999999999999999999999999999999999999999999999999999999999999999999999999…
ENSG00000175267.10	VWA3A	13	ENSG00000158428.3	CATIP	55	0.904736	co	1	1	227	57	0	0	1387	M0027	666166666666666696666666666666666666669666666666666966669666669666666666666966666666666666666666669666669666666666666666666666666666666666666666666666666666966666666666666696666666696666666669666666696666666696666666666666666666696666666666666666666666666696699696669666666699666996966966666666666966666666666666666669666666666666666666666666666966666666666696666696666666666666666666666666666666666…
ENSG00000175267.10	VWA3A	13	ENSG00000243910.3	TUBA4B	61	0.908411	co	1	1	204	74	0	0	1393	M0027	666166666666666666666666666666666666666666666666666666666666666666666666666666666666666666666666666669666666666666666666666666666666666666666666666666666666666666666666696666666666666666666666666666666666666666666666666666666666666666966666666666666696666666666666666666666666669966666666666666666666666666666666666666661666666666666966666669666666666666666666666696666666666666666666666666666666666…
ENSG00000122735.11	DNAI1	11	ENSG00000160838.9	LRRC71	69	0.947614	co	1	1	208	1463	0	0	0	M0028	999199999999999999999999999999999999999999999999999999999999999999999999999999999999999999999999999999999999999999999999999999999999999999999999999999999999999999999999999999999999999999999999999999999999999999999999999999999999999999999999999999999999999999999999999999999999999999999999999999999999999999999999999999999999999999999999999999999999999999999999999999999999999999999999999999999999999…
ENSG00000171595.9	DNAI2	56	ENSG00000122735.11	DNAI1	11	0.928751	co	1	1	191	506	0	0	974	M0028	666166666666666666666666666669666666666666666666666666666666666666666666666666666666666666666666666666666666666666666666666666666666666666666666666666666666666666666666666666666666666666666696666666666666669666666666666666666666666666666666666666666666666666666666666666666666666666666666666666666666666666666666996666669696666696666666996666666666669669669669666666966966696966666699666666999969666…
ENSG00000167646.9	DNAAF3	68	ENSG00000122735.11	DNAI1	11	0.920414	co	1	1	176	521	0	0	974	M0028	666166666666666666666666666669666666666666666666666666666666666666666666666666666666666666666666666666666666666666666666666666666666666666666666666666666666666666666666666666666666666666666696666666666666669666666666666666666666666666666666666666666666666666666666666666666666666666666666666666666666666666666666996666669696666696666666996666666666669669669669666666966966696966666699666666999969666…
ENSG00000122735.11	DNAI1	11	ENSG00000181378.9	CFAP65	73	0.911053	co	1	1	187	1	0	0	1483	M0028	666166666666666666666666666666666666666666666666666666666666666666666666666966666666666666666666666666666666666666666666666666666666666666666666666666666666666666666666666666666666666666666666666666666666666666666666666666666666666666666666666666666666666666666666666666666666666666666666666666666666666666666666666666661666666666666666666666666666666666666666666666666666666666666666666666666666666…
ENSG00000183644.9	C11orf88	80	ENSG00000122735.11	DNAI1	11	0.90089	co	1	1	201	496	0	0	974	M0028	666166666666666666666666666669666666666666666666666666666666666666666666666666666666666666666666666666666666666666666666666666666666666666666666666666666666666666666666666666666666666666666696666666666666669666666666666666666666666666666666666666666666666666666666666666666666666666666666666666666666666666666666996666669696666696666666996666666666669669669669666666966966696966666699666666999969666…
ENSG00000140481.9	CCDC33	71	ENSG00000122735.11	DNAI1	11	0.905809	co	1	1	168	529	0	0	974	M0028	666166666666666666666666666669666666666666666666666666666666666666666666666666666666666666666666666666666666666666666666666666666666666666666666666666666666666666666666666666666666666666666696666666666666669666666666666666666666666666666666666666666666666666666666666666666666666666666666666666666666666666666666996666669696666696666666996666666666669669669669666666966966696966666699666666999969666…
ENSG00000122735.11	DNAI1	11	ENSG00000168658.14	VWA3B	66	0.905797	co	1	1	178	11	0	0	1482	M0028	666166666666666666666666666666666666666666666666666666666666666666666666666666666666666666666666666666666666666666666666666666666666666666666666666666666666666666666666966666666666666666666666666666696666666666666666666666666666666666666666666666696696666666666666666666666666666666666666666666666666669666666666666666666666666666666666666666666666666666666666666666666666666666666666666666666666666…
ENSG00000122735.11	DNAI1	11	ENSG00000243910.3	TUBA4B	61	0.909699	co	1	1	201	77	0	0	1393	M0028	666166666666666666666666666666666666666666666666666666666666666666666666666666666666666666666666666669666666666666666666666666666666666666666666666666666666666666666666696666666666666666666666666666666666666666666666666666666666666666966666666666666696666666666666666666666666669966666666666666666666666666666666666666661666666666666966666669666666666666666666666696666666666666666666666666666666666…
ENSG00000122735.11	DNAI1	11	ENSG00000158428.3	CATIP	55	0.898263	co	1	1	222	62	0	0	1387	M0028	666166666666666696666666666666666666669666666666666966669666669666666666666966666666666666666666669666669666666666666666666666666666666666666666666666666666966666666666666696666666696666666669666666696666666696666666666666666666696666666666666666666666666696699696669666666699666996966966666666666966666666666666666669666666666666666666666666666966666666666696666696666666666666666666666666666666666…
ENSG00000173473.6	SMARCC1	4	ENSG00000071054.11	MAP4K4	43	0.935747	co	2	2	1366	0	1	0	0	M0029	010100100000000000000000000000000000010000001000000000000000000001100100000100000000000100100001000101000000000000000000000000000010000000000000000010000000000000000000000000000000010010000000010001010010000000000000000000010100000001000000000011100010000000000000001010000000000000000000000000100000101000000111111111111111111111111111111111111110111111111111111111111111001111111111111111111111111…
ENSG00000198121.9	LPAR1	48	ENSG00000173473.6	SMARCC1	4	0.925541	co	2	2	1379	0	1	0	0	M0029	010100100010110000000000010000001000010011101000001000000000001001100100000101001000000100100001000101000000000001000000000010000000000001100000000010000000000000000100010000000000000010000100010101011000000000001000000010010010000001000001100001110010000000110000001010000100000000000000000010100000100000000111111111111110111111111111111111111111111111111110111111111111101111111111111110111111101…
ENSG00000033327.8	GAB2	47	ENSG00000173473.6	SMARCC1	4	0.911335	co	1	2	1386	0	1	0	0	M0029	010100100010000000000000000000000000010000101000001000000000001001101100000100000000000000000000000001000000000000100000000000000000000000100000000010000000000000000000000000000001000010000000000000000000000000011000000000010010000001000000000001100010000000000000001000000100000000000000000000100000100000000111111111111111111111111111111111111111111111111111111111111111111111111111111111111111111…
ENSG00000166578.5	IQCD	5	ENSG00000181378.9	CFAP65	73	0.913676	co	1	1	186	1	1	0	1483	M0030	666166666666666666666666666666666666666666666666666666666666666666666666666966666666666666666666666666666666666666666666666666666666666666666666666666666666666666666666666666666666666666666666666666666666666666666666666666666666666666666666666666666666666666666666666666666666666666666666666666666666666666666666666666661666666666666666666666666666666666666666666666666666666666666666666666666666666…
ENSG00000166578.5	IQCD	5	ENSG00000162643.8	WDR63	65	0.902755	co	1	1	163	127	0	0	1381	M0030	666166966669669696666666669696666696966699696666699999666966969666696666696966699969666666666996966699699696666996669696669666966666999666669666666966699999699666666669969669669699696696696966996969666966666969969666966666696666969966966969666669669669996966666669696966666666669966666696666966699966969666666666666666666666666666666666666666666666666666666666666666666666666666666666666966666666666…
ENSG00000167646.9	DNAAF3	68	ENSG00000166578.5	IQCD	5	0.901554	co	1	1	178	1102	1	0	390	M0030	696196669666696666966966966669696966696966699666969666666666666699996966669666666996966669696669666696966666699666966666966669666666696669966666666696966666966666666669666696666666666996969696966666666966669666666696666696669696666999669966996666966669669969666666666969699666666696666669969666666666666666666999966996969999996999999996999969999999999699969999969666999996996996999999699969999969999…
ENSG00000183273.2	CCDC60	54	ENSG00000166578.5	IQCD	5	0.904012	co	1	1	136	1145	0	0	390	M0030	696196669666696666966966966669696966696966699666969666666666666699996966669666666996966669696669666696966666699666966666966669666666696669966666666696966666966666666669666696666666666996969696966666666966669666666696666696669696666999669966996666966669669969666666666969699666666696666669969666666666666666666999966996969999996999999996999969999999999699969999969666999996996996999999699969999969999…
ENSG00000140481.9	CCDC33	71	ENSG00000166578.5	IQCD	5	0.897621	co	1	1	168	1113	0	0	390	M0030	696196669666696666966966966669696966696966699666969666666666666699996966669666666996966669696669666696966666699666966666966669666666696669966666666696966666966666666669666696666666666996969696966666666966669666666696666696669696666999669966996666966669669969666666666969699666666696666669969666666666666666666999966996969999996999999996999969999999999699969999969666999996996996999999699969999969999…
ENSG00000122367.15	LDB3	10	ENSG00000204655.7	MOG	94	0.917457	co	1	1	1584	87	0	0	0	M0031	111191119119919199119911111191111111111111191111111991999111111911191111111111191119999111111191111199119111911191111911111111919111919111911191191111191119999911191191111111199119111111191911119111911919911119911199111991911191119111111999911111111119191911911191111191911191911191119191111111199111119111111111111111111111111111111111111111111111111111111111111111111111111111111111111111111111111…
ENSG00000124920.9	MYRF	79	ENSG00000122367.15	LDB3	10	0.901263	co	1	1	1584	0	0	0	87	M0031	111161116116616166116611111161111111111111161111111661666111111611161111111111161116666111111161111166116111611161111611111111616111616111611161161111161116666611161161111111166116111111161611116111611616611116611166111661611161116111111666611111111116161611611161111161611161611161116161111111166111116111111111111111111111111111111111111111111111111111111111111111111111111111111111111111111111111…
ENSG00000122367.15	LDB3	10	ENSG00000136960.8	ENPP2	82	0.901647	co	1	1	1584	87	0	0	0	M0031	111191119119919199119911111191111111111111191111111991999111111911191111111111191119999111111191111199119111911191111911111111919111919111911191191111191119999911191191111111199119111111191911119111911919911119911199111991911191119111111999911111111119191911911191111191911191911191119191111111199111119111111111111111111111111111111111111111111111111111111111111111111111111111111111111111111111111…
ENSG00000122367.15	LDB3	10	ENSG00000164124.6	TMEM144	89	0.900295	co	1	1	1584	87	0	0	0	M0031	111191119119919199119911111191111111111111191111111991999111111911191111111111191119999111111191111199119111911191111911111111919111919111911191191111191119999911191191111111199119111111191911119111911919911119911199111991911191119111111999911111111119191911911191111191911191911191119191111111199111119111111111111111111111111111111111111111111111111111111111111111111111111111111111111111111111111…
ENSG00000105695.10	MAG	73	ENSG00000122367.15	LDB3	10	0.908929	co	1	1	1584	0	0	0	87	M0031	111161116116616166116611111161111111111111161111111661666111111611161111111111161116666111111161111166116111611161111611111111616111616111611161161111161116666611161161111111166116111111161611116111611616611116611166111661611161116111111666611111111116161611611161111161611161611161116161111111166111116111111111111111111111111111111111111111111111111111111111111111111111111111111111111111111111111…
ENSG00000086205.12	FOLH1	66	ENSG00000122367.15	LDB3	10	0.901154	co	1	1	1550	34	0	0	87	M0031	111161116116616966196611111961911111111111161911111661666111991611161111111191161196666111199161911166116111611161111611191111616111696111611161161111161116666611161161111119166116111111961611116191611616611116611166111661611161116111111666611111111116161611611169111161611161611169196161111111166911116119111111111111111111111111111111111111111111111111111111111111111119111111111111111111111111111…
ENSG00000065361.10	ERBB3	92	ENSG00000122367.15	LDB3	10	0.907885	co	1	1	1582	2	0	0	87	M0031	111161116116616966116611111161911111111111161111111661666111111611161111111111161116666111111161111166116111611161111611111111616111616111611161161111161116666611161161111111166116111111161611116111611616611116611166111661611161116111111666611111111116161611611161111161611161611161116161111111166111116111111111111111111111111111111111111111111111111111111111111111111111111111111111111111111111111…
ENSG00000122367.15	LDB3	10	ENSG00000179178.6	TMEM125	42	0.896638	co	1	1	1551	30	0	0	90	M0031	111161116116616666166911111691111111111111191116611661696116161611161111111161191166666611166191111196116111911191111611161111616111619111911161191111161116969911191191116111166616111111161611119161611619911116911166111691616161616111111666911111111119191611911161111161911161961161166161111611169111119116111111111111111111111111111111111111111111111111111111116111111116111111111111111111111111111…
ENSG00000129250.7	KIF1C	36	ENSG00000119699.3	TGFB3	7	0.935381	co	1	1	1670	0	1	0	0	M0032	111111111111111111111111111111111111111111111111111111111111111111111111111111111111111111111111111111111111111111111111111111111111111111111111111111111111111111111111111111111111111111111111111111111111111111111111111111111111111111111111111111111111111111111111111111111111111111111111111111111111111111111111111111111111111111111111111111111111111111111111111111111111111111111111111111111111111…
ENSG00000064787.8	BCAS1	49	ENSG00000119699.3	TGFB3	7	0.911238	co	1	1	1670	0	1	0	0	M0032	111111111111111111111111111111111111111111111111111111111111111111111111111111111111111111111111111111111111111111111111111111111111111111111111111111111111111111111111111111111111111111111111111111111111111111111111111111111111111111111111111111111111111111111111111111111111111111111111111111111111111111111111111111111111111111111111111111111111111111111111111111111111111111111111111111111111111…
ENSG00000119699.3	TGFB3	7	ENSG00000033327.8	GAB2	47	0.910199	co	1	1	1670	0	1	0	0	M0032	111111111111111111111111111111111111111111111111111111111111111111111111111111111111111111111111111111111111111111111111111111111111111111111111111111111111111111111111111111111111111111111111111111111111111111111111111111111111111111111111111111111111111111111111111111111111111111111111111111111111111111111111111111111111111111111111111111111111111111111111111111111111111111111111111111111111111…
ENSG00000119699.3	TGFB3	7	ENSG00000184007.13	PTP4A2	65	0.900708	co	1	1	1670	0	1	0	0	M0032	111111111111111111111111111111111111111111111111111111111111111111111111111111111111111111111111111111111111111111111111111111111111111111111111111111111111111111111111111111111111111111111111111111111111111111111111111111111111111111111111111111111111111111111111111111111111111111111111111111111111111111111111111111111111111111111111111111111111111111111111111111111111111111111111111111111111111…
ENSG00000119699.3	TGFB3	7	ENSG00000198121.9	LPAR1	48	0.902469	co	1	1	1670	0	1	0	0	M0032	111111111111111111111111111111111111111111111111111111111111111111111111111111111111111111111111111111111111111111111111111111111111111111111111111111111111111111111111111111111111111111111111111111111111111111111111111111111111111111111111111111111111111111111111111111111111111111111111111111111111111111111111111111111111111111111111111111111111111111111111111111111111111111111111111111111111111…
ENSG00000119699.3	TGFB3	7	ENSG00000071054.11	MAP4K4	43	0.899464	co	1	1	1670	0	1	0	0	M0032	111111111111111111111111111111111111111111111111111111111111111111111111111111111111111111111111111111111111111111111111111111111111111111111111111111111111111111111111111111111111111111111111111111111111111111111111111111111111111111111111111111111111111111111111111111111111111111111111111111111111111111111111111111111111111111111111111111111111111111111111111111111111111111111111111111111111111…
ENSG00000166246.9	C16orf71	3	ENSG00000168658.14	VWA3B	66	0.900503	co	1	1	161	28	0	0	1482	M0033	666166666666666666666666666666666666666666666666666666666666666666666666666666666666666666666666666666666666666666666666666666666666666666666666666666666666666666666666966666666666666666666666666666696666666666666666666666666666666666666666666666696696666666666666666666666666666666666666666666666666669666666666666666666666666666666666666666666666666666666666666666666666666666666666666666666666666…
ENSG00000167646.9	DNAAF3	68	ENSG00000166246.9	C16orf71	3	0.897332	co	1	1	155	359	0	0	1157	M0033	966199999669699666996999996666699999966969996966999669966996699666666699969696966969969969669966999696966969999996666699999699699969996699699996699999999996999699966699966696696699969969996696969999969669996669666669696666966666696999966996996666699999669699996996669969999996999696966969999699699969996999699666966666969666666666666666696666696996669666666699669666666966696666696699666666699669696…
ENSG00000166246.9	C16orf71	3	ENSG00000181378.9	CFAP65	73	0.896878	co	1	1	163	25	0	0	1483	M0033	666166666666666666666666666666666666666666666666666666666666666666666666666966666666666666666666666666666666666666666666666666666666666666666666666666666666666666666666666666666666666666666666666666666666666666666666666666666666666666666666666666666666666666666666666666666666666666666666666666666666666666666666666666661666666666666666666666666666666666666666666666666666666666666666666666666666666…
ENSG00000126860.7	EVI2A	68	ENSG00000082996.15	RNF13	10	0.923684	co	1	2	1556	0	0	0	0	M0034	111111111111111111111111111111111111111111111111111111111111111111111111111111111111111111111111111111111111111111111111111111111111111111111111111111111111111111111111111111111111111111111111111111111111111111111111111111111111111111111111111111111111111111111111111111111111111111111111111111111111111111111111111111111111111111111111111111111111111111111111111111111111111111111111111111111111111…
ENSG00000126860.7	EVI2A	68	ENSG00000107798.13	LIPA	6	0.916549	co	2	2	1517	0	1	0	0	M0034	111111111111111111111111111111111111111111111111111111111111111111111111111111111111111111111111111111111111111111111111111111111111111111111111111111111111111111111111111111111111111111111111111111111111111111111111111111111111111111111111111111111111111111111111111111111111111111111111111111111111111111111111111111111111111111111111111111111111111111111111111111111111111111111111111111111111111…
ENSG00000136960.8	ENPP2	82	ENSG00000082996.15	RNF13	10	0.911204	co	1	2	1542	0	0	0	0	M0034	111111111111111111111111111111111111111111111111111111111111111111111111111111111111111111111111111111111111111111111111111111111111111111111111111111111111111111111111111111111111111111111111111111111111111111111111111111111111111111111111111111111111111111111111111111111111111111111111111111111111111111111111111111111111111111111111111111111111111111111111111111111111111111111111111111111111111…
ENSG00000107798.13	LIPA	6	ENSG00000136960.8	ENPP2	82	0.904453	co	2	2	1508	0	1	0	0	M0034	111111111111111111111111111111111111111111111111111111111111111111111111111111111111111111111111111111111111111111111111111111111111111111111111111111111111111111111111111111111111111111111111111111111111111111111111111111111111111111111111111111111111111111111111111111111111111111111111111111111111111111111111111111111111111111111111111111111111111111111111111111111111111111111111111111111111111…
ENSG00000164124.6	TMEM144	89	ENSG00000082996.15	RNF13	10	0.904196	co	1	3	1446	12	0	0	0	M0034	111111119111911111111111111111111111111111111111111111119111111911111111111111111111119111111111111119111111111111111111111111111111911111111111111111111111111111111111111111111111111111111111111111111111111119111111111111111111111111111119111111111111111111111191111191111191111111111111111111111111111111111111111111111111111111111111111111111111111111111111111111111111111111111111111111111111111…
ENSG00000107798.13	LIPA	6	ENSG00000164124.6	TMEM144	89	0.899916	co	2	2	1483	0	1	0	12	M0034	111111116111611111111111111111111111111111111111111111116111111611111111111111111111116111111111111116111111111111111111111111111111611111111111111111111111111111111111111111111111111111111111111111111111111116111111111111111111111111111116111111111111111111111161111161111161111111111111111111111111111111111111111111111111111111111111111111111111111111111111111111111111111111111111111111111111111…
ENSG00000139737.17	SLAIN1	16	ENSG00000242808.3	SOX2-OT	81	0.951459	co	2	2	1359	0	0	0	0	M0035	000100000000000000000000000000000000010000001000000000000000000001000100000100000000000000010000000100100000000000000000000000000000000000000000000000000000000000000000000000000000000010000000000000000000000000000000000000000000000001000000000000101000000000000000000000000000000000000000000000000000000000000111111111111111111101111111111111111111111111111111111011111111111111111111111111111111111…
ENSG00000139737.17	SLAIN1	16	ENSG00000150867.9	PIP4K2A	87	0.938366	co	1	2	1396	0	0	0	0	M0035	010100010010000000000000000000000000000010001000000000000000000011100100000000000000000000000001000100100000010001100000000011000000000001000000000000000100000000000000010000000000000010000000000000000000000010000000000000000000000001000000000101100010001001000000000000000101000000000000000010000000000000010111111111111111111111111111111111111111111111111111111111111111111111111111111111111111111…
ENSG00000139737.17	SLAIN1	16	ENSG00000080822.12	CLDND1	85	0.89939	co	1	2	1444	0	0	0	0	M0035	111111111111111111111111111111111111111111111111111111111111111111111111111111111111111111111111111111111111111111111111111111111111111111111111111111111111111111111111111111111111111111111111111111111111111111111111111111111111111111111111111111111111111111111111111111111111111111111111111111111111111111111111111111111111111111111111111111111111111111111111111111111111111111111111111111111111111…
ENSG00000080822.12	CLDND1	85	ENSG00000049245.8	VAMP3	39	0.922436	co	1	1	1670	0	1	0	0	M0036	111111111111111111111111111111111111111111111111111111111111111111111111111111111111111111111111111111111111111111111111111111111111111111111111111111111111111111111111111111111111111111111111111111111111111111111111111111111111111111111111111111111111111111111111111111111111111111111111111111111111111111111111111111111111111111111111111111111111111111111111111111111111111111111111111111111111111…
ENSG00000150867.9	PIP4K2A	87	ENSG00000049245.8	VAMP3	39	0.90404	co	1	1	1670	0	1	0	0	M0036	111111111111111111111111111111111111111111111111111111111111111111111111111111111111111111111111111111111111111111111111111111111111111111111111111111111111111111111111111111111111111111111111111111111111111111111111111111111111111111111111111111111111111111111111111111111111111111111111111111111111111111111111111111111111111111111111111111111111111111111111111111111111111111111111111111111111111…
ENSG00000242808.3	SOX2-OT	81	ENSG00000049245.8	VAMP3	39	0.901136	co	1	1	1670	0	1	0	0	M0036	111111111111111111111111111111111111111111111111111111111111111111111111111111111111111111111111111111111111111111111111111111111111111111111111111111111111111111111111111111111111111111111111111111111111111111111111111111111111111111111111111111111111111111111111111111111111111111111111111111111111111111111111111111111111111111111111111111111111111111111111111111111111111111111111111111111111111…
ENSG00000124920.9	MYRF	79	ENSG00000167123.14	CERCAM	12	0.936717	co	1	1	1671	0	0	0	0	M0037	111111111111111111111111111111111111111111111111111111111111111111111111111111111111111111111111111111111111111111111111111111111111111111111111111111111111111111111111111111111111111111111111111111111111111111111111111111111111111111111111111111111111111111111111111111111111111111111111111111111111111111111111111111111111111111111111111111111111111111111111111111111111111111111111111111111111111…
ENSG00000126822.11	PLEKHG3	17	ENSG00000124920.9	MYRF	79	0.92972	co	1	1	1671	0	0	0	0	M0037	111111111111111111111111111111111111111111111111111111111111111111111111111111111111111111111111111111111111111111111111111111111111111111111111111111111111111111111111111111111111111111111111111111111111111111111111111111111111111111111111111111111111111111111111111111111111111111111111111111111111111111111111111111111111111111111111111111111111111111111111111111111111111111111111111111111111111…
ENSG00000126822.11	PLEKHG3	17	ENSG00000065361.10	ERBB3	92	0.926065	co	1	1	1655	0	0	0	16	M0037	111111116111611661111111111111611111111111111111111611116111111611111111111111111111116111111111111111111111111111111111111111111111611111111111111111111111111111111111111111116111111111111111111111111111111116111111111111111111111111111116111111111111111111111161111161111161111111111111111111111111111111111111111111111111111111111111111111111111111111111111111111111111111111111111111111111111111…
ENSG00000103089.4	FA2H	66	ENSG00000167123.14	CERCAM	12	0.922647	co	2	2	1507	4	0	0	0	M0037	111111111111111111111111111111111111111111111111111111111111111911111111111111111111111111111111111111111111111111111111111111111111911111111111111111111111111111111111111111111111111111111111111111111111111119111111111111111111111111111119111111111111111111111111111111111111111111111111111111111111111111111111111111111111111111111111111111111111111111111111111111111111111111111111111111111111111…
ENSG00000065361.10	ERBB3	92	ENSG00000167123.14	CERCAM	12	0.915264	co	1	1	1655	16	0	0	0	M0037	111111119111911991111111111111911111111111111111111911119111111911111111111111111111119111111111111111111111111111111111111111111111911111111111111111111111111111111111111111119111111111111111111111111111111119111111111111111111111111111119111111111111111111111191111191111191111111111111111111111111111111111111111111111111111111111111111111111111111111111111111111111111111111111111111111111111111…
ENSG00000173786.12	CNP	94	ENSG00000126822.11	PLEKHG3	17	0.917869	co	1	1	1671	0	0	0	0	M0037	111111111111111111111111111111111111111111111111111111111111111111111111111111111111111111111111111111111111111111111111111111111111111111111111111111111111111111111111111111111111111111111111111111111111111111111111111111111111111111111111111111111111111111111111111111111111111111111111111111111111111111111111111111111111111111111111111111111111111111111111111111111111111111111111111111111111111…
ENSG00000167123.14	CERCAM	12	ENSG00000204655.7	MOG	94	0.918296	co	1	1	1671	0	0	0	0	M0037	111111111111111111111111111111111111111111111111111111111111111111111111111111111111111111111111111111111111111111111111111111111111111111111111111111111111111111111111111111111111111111111111111111111111111111111111111111111111111111111111111111111111111111111111111111111111111111111111111111111111111111111111111111111111111111111111111111111111111111111111111111111111111111111111111111111111111…
ENSG00000126822.11	PLEKHG3	17	ENSG00000204655.7	MOG	94	0.907955	co	1	1	1671	0	0	0	0	M0037	111111111111111111111111111111111111111111111111111111111111111111111111111111111111111111111111111111111111111111111111111111111111111111111111111111111111111111111111111111111111111111111111111111111111111111111111111111111111111111111111111111111111111111111111111111111111111111111111111111111111111111111111111111111111111111111111111111111111111111111111111111111111111111111111111111111111111…
ENSG00000092529.18	CAPN3	52	ENSG00000167123.14	CERCAM	12	0.904315	co	1	1	1671	0	0	0	0	M0037	111111111111111111111111111111111111111111111111111111111111111111111111111111111111111111111111111111111111111111111111111111111111111111111111111111111111111111111111111111111111111111111111111111111111111111111111111111111111111111111111111111111111111111111111111111111111111111111111111111111111111111111111111111111111111111111111111111111111111111111111111111111111111111111111111111111111111…
ENSG00000092529.18	CAPN3	52	ENSG00000126822.11	PLEKHG3	17	0.908609	co	1	1	1671	0	0	0	0	M0037	111111111111111111111111111111111111111111111111111111111111111111111111111111111111111111111111111111111111111111111111111111111111111111111111111111111111111111111111111111111111111111111111111111111111111111111111111111111111111111111111111111111111111111111111111111111111111111111111111111111111111111111111111111111111111111111111111111111111111111111111111111111111111111111111111111111111111…
ENSG00000105695.10	MAG	73	ENSG00000167123.14	CERCAM	12	0.908553	co	1	1	1671	0	0	0	0	M0037	111111111111111111111111111111111111111111111111111111111111111111111111111111111111111111111111111111111111111111111111111111111111111111111111111111111111111111111111111111111111111111111111111111111111111111111111111111111111111111111111111111111111111111111111111111111111111111111111111111111111111111111111111111111111111111111111111111111111111111111111111111111111111111111111111111111111111…
ENSG00000105695.10	MAG	73	ENSG00000126822.11	PLEKHG3	17	0.897415	co	1	1	1671	0	0	0	0	M0037	111111111111111111111111111111111111111111111111111111111111111111111111111111111111111111111111111111111111111111111111111111111111111111111111111111111111111111111111111111111111111111111111111111111111111111111111111111111111111111111111111111111111111111111111111111111111111111111111111111111111111111111111111111111111111111111111111111111111111111111111111111111111111111111111111111111111111…
ENSG00000103089.4	FA2H	66	ENSG00000126822.11	PLEKHG3	17	0.898036	co	1	1	1667	4	0	0	0	M0037	111111111111111111111111111111111111111111111111111111111111111911111111111111111111111111111111111111111111111111111111111111111111911111111111111111111111111111111111111111111111111111111111111111111111111119111111111111111111111111111119111111111111111111111111111111111111111111111111111111111111111111111111111111111111111111111111111111111111111111111111111111111111111111111111111111111111111…
ENSG00000077327.11	SPAG6	54	ENSG00000162814.6	SPATA17	10	0.928913	co	2	2	129	33	1	0	1499	M0038	666666666666666666666666666666666666666696666666666696666666666666666666666966666666666666666666666666666666666666666666666666666666666666666666666666666666666666666666666666666666666666666666666666666666666666666666666666666666666666696666666666666666696666666696666666666666666666666666666666666666666666666666666666666666666666666666666666666666666666666666666666666666666666666666666666666666666…
ENSG00000167858.8	TEKT1	50	ENSG00000162814.6	SPATA17	10	0.915292	co	2	2	123	12	1	0	1499	M0038	666666666666666666666666666666666666666696666666666696666666666666666666666966666666666666666666666666666666666666666666666666666666666666666666666666666666666666666666666666666666666666666666666666666666666666666666666666666666666666696666666666666666696666666696666666666666666666666666666666666666666666666666666666666666666666666666666666666666666666666666666666666666666666666666666666666666666…
ENSG00000165309.9	ARMC3	49	ENSG00000162814.6	SPATA17	10	0.907278	co	1	1	160	11	1	0	1499	M0038	666666666666666666666666666666666666666696666666666696666666666666666666666966666666666666666666666666666666666666666666666666666666666666666666666666666666666666666666666666666666666666666666666666666666666666666666666666666666666666696666666666666666696666666696666666666666666666666666666666666666666666666666666666666666666666666666666666666666666666666666666666666666666666666666666666666666666…
ENSG00000166596.10	CFAP52	41	ENSG00000162814.6	SPATA17	10	0.902078	co	1	2	128	9	1	0	1499	M0038	666666666666666666666666666666666666666696666666666696666666666666666666666966666666666666666666666666666666666666666666666666666666666666666666666666666666666666666666666666666666666666666666666666666666666666666666666666666666666666696666666666666666696666666696666666666666666666666666666666666666666666666666666666666666666666666666666666666666666666666666666666666666666666666666666666666666666…
ENSG00000152611.7	CAPSL	36	ENSG00000162814.6	SPATA17	10	0.904219	co	2	2	123	1532	0	0	0	M0038	999999999999999999999999999999999999999999999999999999999999999999999999999999999999999999999999999999999999999999999999999999999999999999999999999999999999999999999999999999999999999999999999999999999999999999999999999999999999999999999999999999999999999999999999999999999999999999999999999999999999999999999999999999999999999999999999999999999999999999999999999999999999999999999999999999999999999…
ENSG00000112539.10	C6orf118	57	ENSG00000162814.6	SPATA17	10	0.898619	co	2	2	129	22	0	0	1499	M0038	666666666666666666666666666666666666666696666666666696666666666666666666666966666666666666666666666666666666666666666666666666666666666666666666666666666666666666666666666666666666666666666666666666666666666666666666666666666666666666696666666666666666696666666696666666666666666666666666666666666666666666666666666666666666666666666666666666666666666666666666666666666666666666666666666666666666666…
ENSG00000153789.8	FAM92B	13	ENSG00000160838.9	LRRC71	69	0.916454	co	1	1	209	21	0	0	1441	M0039	666166166666666666666666666666666666666666666666661666666666666666666666666666166666666166666666666666666666666666666666666666666666966666666666666666666666666666666666666666666666666666666666666666666666666666666666666666666666666666666666666666666666666666666666666666666666666666666666666666666666666666666666666666666666666666666666666666666666666666666666666666666666666666666666666666666666666…
ENSG00000153789.8	FAM92B	13	ENSG00000243910.3	TUBA4B	61	0.913063	co	1	1	201	77	0	0	1393	M0039	666166666666666666666666666666666666666666666666666666666666666666666666666666666666666666666666666669666666666666666666666666666666666666666666666666666666666666666666696666666666666666666666666666666666666666666666666666666666666666966666666666666696666666666666666666666666669966666666666666666666666666666666666666669666666666666966666669666666666666666666666696666666666666666666666666666666666…
ENSG00000167646.9	DNAAF3	68	ENSG00000153789.8	FAM92B	13	0.912296	co	1	1	178	544	0	0	949	M0039	699199996996966996969966969969996969966969699999999666969996999966669999966696996996666996966999969666999669696969699699966966996669669996999699669969969696666696669669699999996969696969669666966696969966969669969969999966699999669969696666699999669966666699669696966966699969969669699966996999966966696966996996666966666969669969996996666666966969666699999666966669999669666696696696666996666696966…
ENSG00000171595.9	DNAI2	56	ENSG00000153789.8	FAM92B	13	0.917973	co	1	1	193	529	0	0	949	M0039	699199996996966996969966969969996969966969699999999666969996999966669999966696996996666996966999969666999669696969699699966966996669669996999699669969969696666696669669699999996969696969669666966696969966969669969969999966699999669969696666699999669966666699669696966966699969969669699966996999966966696966996996666966666969669969996996666666966969666699999666966669999669666696696696666996666696966…
ENSG00000169314.10	C22orf15	65	ENSG00000153789.8	FAM92B	13	0.902308	co	1	1	159	563	0	0	949	M0039	699199996996966996969966969969996969966969699999999666969996999966669999966696996996666996966999969666999669696969699699966966996669669996999699669969969696666696669669699999996969696969669666966696969966969669969969999966699999669969696666699999669966666699669696966966699969969669699966996999966966696966996996666966666969669969996996666666966969666699999666966669999669666696696696666996666696966…
ENSG00000153789.8	FAM92B	13	ENSG00000183644.9	C11orf88	80	0.900572	co	1	1	198	259	0	0	1214	M0039	966199699966669969696699669966996999996666996996966999699969966696696669696969696669969699669996696966669696696666669969666996996996699669966666966666669966999696699696666996966666969666966696669996666666966996696996699999999966969696696699996969696969966966666966699699666666666969666969666969669999996699696666666966996666669699669666666666696666669666996666969669666666996696669666666666966996669…
ENSG00000153789.8	FAM92B	13	ENSG00000162643.8	WDR63	65	0.899851	co	1	1	163	127	0	0	1381	M0039	666166966669669696666666669696666696966699696666699999666966969666696666696966699969666666666996966699699696666996669696669666966666999666669666666966699999699666666669969669669699696696696966996969666966666969969666966666696666969966966969666669669669996966666669696966666666669966666696666966699966969666666666666666666666666666666666666666666666666666666666666666666666666666666666666966666666666…
ENSG00000153789.8	FAM92B	13	ENSG00000164746.9	C7orf57	70	0.899863	co	1	1	190	102	0	0	1379	M0039	696166669666666696666666666669666696666669666666666666696666666966666666666966666669669666666666666669666669666666669666666669669666966666666669669666696669966666666666966666666669966666666666666666666966966666666669966666666666666666666666666696666666669666666666966666666696666666666699666666666669666669666666666666666666666666666666666696666666666696666666666666666696666669666666666666666666666…
ENSG00000129250.7	KIF1C	36	ENSG00000166508.13	MCM7	7	0.951034	co	2	2	1383	0	0	0	0	M0040	010100000010100000000000000000000000010000001000000000000000000001000100000100000000000000100001000001000000000000000000000000000000000000100000000000000000000000000000000000000000000000000000000000000000000000000000000000010000000000000000100001100010000000000000001000000100000000000000000100000000000000000111111111111111111111111111111111111111111111111111111111111111111111111111111111111111111…
ENSG00000125817.7	CENPB	28	ENSG00000166508.13	MCM7	7	0.934774	co	1	2	1380	0	0	0	0	M0040	110100000000000000000000000000000000010000001000000000000000000001001000000100001000000000100000000001000010000000000000000000000000000000000000000000000000000000000000000000000000000010000000000000100000000000001000000000010000000001000000000000100000000000000000001000000000000000000000000000000000001001000111111111111111111111111111111111111111111111111111111111111111111111111111111111111111111…
ENSG00000064787.8	BCAS1	49	ENSG00000166508.13	MCM7	7	0.92845	co	2	2	1401	0	0	0	0	M0040	010100100010100000000000000000001000010000101000000000000000001001100100000100101000010100100001000101000000000000000000000000000000000000100000000010000000000000000100010000000010000010000000010000010000000000001000000000010010000001000000100001100010000000000000001000000100000000000000000000000000001000000111111111111111111111111111111111111111111111111110111111111111111111111111111111111111111…
ENSG00000198121.9	LPAR1	48	ENSG00000166508.13	MCM7	7	0.922347	co	2	2	1390	0	0	0	0	M0040	010100000010100000000000000000000000000000000000000000000000001001100100000100000000000100100000000101000000000000000000000000000000000000100000000000000000000000000000010000000000000010000000000000000000000000001000000000010010000000000001100001100010000000000000001000000100000000100100000000100000000000000111111111111111111111111111111111111111111111111110111111111111111111111111111111111111111…
ENSG00000033327.8	GAB2	47	ENSG00000166508.13	MCM7	7	0.904955	co	1	2	1375	0	0	0	0	M0040	010100000000000000000000000000000000000000000000000000000000000001101100000100000000000000000000000000000000000000000000000000000000000000100000000010000000000000000000000000000000000000000000000000000000000000001000000000000000000000000000000000100000000100000000000000000000000000000000000000100000000000000111111111111111111111111111111111111111111111111111111111111111111111111111111111111111111…
ENSG00000166508.13	MCM7	7	ENSG00000184007.13	PTP4A2	65	0.898961	co	1	2	1389	0	0	0	0	M0040	010100000000000000000000000000000000010000001000000000000000000001101100000100000000000000000001000000000000000000000000000000000000000000000000000000000000000000000000001000000100000010000000010000010000000000001000000000010000000000000001000001100010000100000000001000000000000000100100000010000000001000000111111111111111111111111111111111111111111111111111111111111111111111111111111111111111111…
ENSG00000064393.11	HIPK2	39	ENSG00000166508.13	MCM7	7	0.899047	co	2	2	1390	0	0	0	0	M0040	110100000010000000000000000000000000010100101000000000000000000001101100000100000000000000100000000001000000000000000000000000000000000000100000000000000000000000000000000000000000000010000000010000000000000000001000000000010000000000100000100001100010000000000000001000000100000000100000000000000000000000000111111111111111111111111111111111111111111111111111111111111111111111111111111111111111111…
ENSG00000150760.8	DOCK1	11	ENSG00000064393.11	HIPK2	39	0.911773	co	2	2	1361	0	0	0	0	M0041	000100000000000000000000000000000100010100001000000000000000000001001000000000000000000000010000000000000000000000000000000000000000000000100000000000000000000000000001001000000001000100000000000000000000000000000010000000000010000101000000010000101000001000000000100001000000000000000000100000000000100001000111111111111111110111111111111011111111111111111111111111111111111111111010111111111111111…
ENSG00000033327.8	GAB2	47	ENSG00000150760.8	DOCK1	11	0.90832	co	1	1	1665	0	6	0	0	M0041	111111111111111111118111111111111111111111111111111181118111111811111111111111111111111111111111111111111111111111111111111111111111111111111111111111111111111111111111111111111111111111111111111111111111111111811111111811111111111111111111111111111111111111111111111111111111111111111111111111111111111111111111111111111111111111111111111111111111111111111111111111111111111111111111111111111111111…
ENSG00000150760.8	DOCK1	11	ENSG00000198121.9	LPAR1	48	0.909523	co	1	1	1665	0	6	0	0	M0041	111111111111111111118111111111111111111111111111111181118111111811111111111111111111111111111111111111111111111111111111111111111111111111111111111111111111111111111111111111111111111111111111111111111111111111811111111811111111111111111111111111111111111111111111111111111111111111111111111111111111111111111111111111111111111111111111111111111111111111111111111111111111111111111111111111111111111…
ENSG00000171595.9	DNAI2	56	ENSG00000008226.15	DLEC1	12	0.931292	co	1	1	194	401	0	0	1076	M0042	666166666666666666666666666666666666666666666666666666666666666666666666666666666666666666666666666666666666666666666666666666666666666666666666666666666666666666666666666666666666666666666666666666666666666666666666666666666666666666666666666666666666666666666666666666666666666666666666666666666666666666666996666996669996966666996666666669696969696696669666699666666696666666666666666666669669666…
ENSG00000008226.15	DLEC1	12	ENSG00000160838.9	LRRC71	69	0.937754	co	1	1	210	1461	0	0	0	M0042	999199999999999999999999999999999999999999999999999999999999999999999999999999999999999999999999999999999999999999999999999999999999999999999999999999999999999999999999999999999999999999999999999999999999999999999999999999999999999999999999999999999999999999999999999999999999999999999999999999999999999999999999999999999999999999999999999999999999999999999999999999999999999999999999999999999999999…
ENSG00000008226.15	DLEC1	12	ENSG00000181378.9	CFAP65	73	0.9365	co	1	1	186	1485	0	0	0	M0042	999199999999999999999999999999999999999999999999999999999999999999999999999999999999999999999999999999999999999999999999999999999999999999999999999999999999999999999999999999999999999999999999999999999999999999999999999999999999999999999999999999999999999999999999999999999999999999999999999999999999999999999999999999991999999999999999999999999999999999999999999999999999999999999999999999999999999…
ENSG00000169314.10	C22orf15	65	ENSG00000008226.15	DLEC1	12	0.920087	co	1	2	154	437	0	0	1076	M0042	666166666666666666666666666666666666666666666666666666666666666666666666666666666666666666666666666666666666666666666666666666666666666666666666666666666666666666666666666666666666666666666666666666666666666666666666666666666666666666666666666666666666666666666666666666666666666666666666666666666666666666666996666996669996966666996666666669696969696696669666699666666696666666666666666666669669666…
ENSG00000167646.9	DNAAF3	68	ENSG00000008226.15	DLEC1	12	0.913734	co	1	1	179	416	0	0	1076	M0042	666166666666666666666666666666666666666666666666666666666666666666666666666666666666666666666666666666666666666666666666666666666666666666666666666666666666666666666666666666666666666666666666666666666666666666666666666666666666666666666666666666666666666666666666666666666666666666666666666666666666666666666996666996669996966666996666666669696969696696669666699666666696666666666666666666669669666…
ENSG00000008226.15	DLEC1	12	ENSG00000243910.3	TUBA4B	61	0.904113	co	1	1	202	1469	0	0	0	M0042	999199999999999999999999999999999999999999999999999999999999999999999999999999999999999999999999999999999999999999999999999999999999999999999999999999999999999999999999999999999999999999999999999999999999999999999999999999999999999999999999999999999999999999999999999999999999999999999999999999999999999999999999999999991999999999999999999999999999999999999999999999999999999999999999999999999999999…
ENSG00000008226.15	DLEC1	12	ENSG00000158428.3	CATIP	55	0.896855	co	1	1	221	1450	0	0	0	M0042	999199999999999999999999999999999999999999999999999999999999999999999999999999999999999999999999999999999999999999999999999999999999999999999999999999999999999999999999999999999999999999999999999999999999999999999999999999999999999999999999999999999999999999999999999999999999999999999999999999999999999999999999999999999999999999999999999999999999999999999999999999999999999999999999999999999999999…
ENSG00000169064.8	ZBBX	6	ENSG00000160838.9	LRRC71	69	0.937009	co	1	1	210	1461	0	0	0	M0043	999199999999999999999999999999999999999999999999999999999999999999999999999999999999999999999999999999999999999999999999999999999999999999999999999999999999999999999999999999999999999999999999999999999999999999999999999999999999999999999999999999999999999999999999999999999999999999999999999999999999999999999999999999999999999999999999999999999999999999999999999999999999999999999999999999999999999…
ENSG00000183644.9	C11orf88	80	ENSG00000169064.8	ZBBX	6	0.920319	co	1	1	205	809	0	0	657	M0043	996166666666966669696669666696666666666666666966666996666666666966666666669666666669669666666666666666666699666966666666696966666696999669669666669666666666666696966666966666666666669666966666666666666666666669666669966966966666996666696669666696666696666666666666666666666696666696666666666669666666669666666999999999999999999999999999999999999999999999999999999996999999996999999999999999999999999…
ENSG00000171595.9	DNAI2	56	ENSG00000169064.8	ZBBX	6	0.916269	co	1	1	193	820	1	0	657	M0043	996166666666966669696669666696666666666666666966666996666666666966666666669666666669669666666666666666666699666966666666696966666696999669669666669666666666666696966666966666666666669666966666666666666666666669666669966966966666996666696669666696666696666666666666666666666696666696666666666669666666669666666999999999999999999999999999999999999999999999999999999996999999996999999999999999999999999…
ENSG00000169064.8	ZBBX	6	ENSG00000158428.3	CATIP	55	0.912116	co	1	1	217	1454	0	0	0	M0043	999199999999999999999999999999999999999999999999999999999999999999999999999999999999999999999999999999999999999999999999999999999999999999999999999999999999999999999999999999999999999999999999999999999999999999999999999999999999999999999999999999999999999999999999999999999999999999999999999999999999999999999999999999999999999999999999999999999999999999999999999999999999999999999999999999999999999…
ENSG00000169064.8	ZBBX	6	ENSG00000243910.3	TUBA4B	61	0.899981	co	1	1	202	1468	1	0	0	M0043	999199999999999999999999999999999999999999999999999999999999999999999999999999999999999999999999999999999999999999999999999999999999999999999999999999999999999999999999999999999999999999999999999999999999999999999999999999999999999999999999999999999999999999999999999999999999999999999999999999999999999999999999999999991999999999999999999999999999999999999999999999999999999999999999999999999999999…
ENSG00000183273.2	CCDC60	54	ENSG00000010626.10	LRRC23	6	0.925361	co	1	1	136	1535	0	0	0	M0044	999199999999999999999999999999999999999999999999999999999999999999999999999999999999999999999999999999999999999999999999999999999999999999999999999999999999999999999999999999999999999999999999999999999999999999999999999999999999999999999999999999999999999999999999999999999999999999999999999999999999999999999999999999999999999999999999999999999999999999999999999999999999999999999999999999999999999…
ENSG00000140481.9	CCDC33	71	ENSG00000010626.10	LRRC23	6	0.910471	co	1	1	168	1503	0	0	0	M0044	999199999999999999999999999999999999999999999999999999999999999999999999999999999999999999999999999999999999999999999999999999999999999999999999999999999999999999999999999999999999999999999999999999999999999999999999999999999999999999999999999999999999999999999999999999999999999999999999999999999999999999999999999999999999999999999999999999999999999999999999999999999999999999999999999999999999999…
ENSG00000169314.10	C22orf15	65	ENSG00000010626.10	LRRC23	6	0.910957	co	1	1	159	1512	0	0	0	M0044	999199999999999999999999999999999999999999999999999999999999999999999999999999999999999999999999999999999999999999999999999999999999999999999999999999999999999999999999999999999999999999999999999999999999999999999999999999999999999999999999999999999999999999999999999999999999999999999999999999999999999999999999999999999999999999999999999999999999999999999999999999999999999999999999999999999999999…
ENSG00000010626.10	LRRC23	6	ENSG00000183644.9	C11orf88	80	0.917039	co	1	1	208	249	0	0	1214	M0044	966199699966669969696699669966996999996666996996966999699969966696696669696969696669969699669996696966669696696666669969666996996996699669966666966666669966999696699696666996966666969666966696669996666666966996696996699999999966969696696699996969696969966966666966699699666666666969666969666969669999996699696666666966996666669699669666666666696666669666996666969669666666996696669666666666966996669…
ENSG00000171595.9	DNAI2	56	ENSG00000010626.10	LRRC23	6	0.897877	co	1	1	194	1477	0	0	0	M0044	999199999999999999999999999999999999999999999999999999999999999999999999999999999999999999999999999999999999999999999999999999999999999999999999999999999999999999999999999999999999999999999999999999999999999999999999999999999999999999999999999999999999999999999999999999999999999999999999999999999999999999999999999999999999999999999999999999999999999999999999999999999999999999999999999999999999999…
ENSG00000010626.10	LRRC23	6	ENSG00000160838.9	LRRC71	69	0.89751	co	1	1	215	15	0	0	1441	M0044	666166166666666666666666666666666666666666666666661666666666666666666666666666166666666166666666666666666666666666666666666666666666166666666666666666666666666666666666666666666666666666666666666666666666666666666666666666666666666666666666666666666666666666666666666666666666666666666666666666666666666666666666666666666666666666666666666666666666666666666666666666666666666666666666666666666666666…
ENSG00000203780.6	FANK1	7	ENSG00000160838.9	LRRC71	69	0.92434	co	1	1	209	20	1	0	1441	M0045	666166966666666666666666666666666666666666666666669666666666666666666666666666966666666966666666666666666666666666666666666666666666966666666666666666666666666666666666666666666666666666666666666666666666666666666666666666666666666666666666666666666666666666666666666666666666666666666666666666666666666666666666666666666666666666666666666666666666666666666666666666666666666666666666666666666666666…
ENSG00000203780.6	FANK1	7	ENSG00000158428.3	CATIP	55	0.923446	co	1	1	232	51	1	0	1387	M0045	666166666666666696666666666666666666669666666666666966669666669666666666666966666666666666666666669666669666666666666666666666666666666666666666666666666666966666666666666696666666696666666669666666696666666696666666666666666666696666666666666666666666666696699696669666666699666996966966666666666966666666666666666669666666666666666666666666666966666666666696666696666666666666666666666666666666666…
ENSG00000248712.3	CCDC153	9	ENSG00000183644.9	C11orf88	80	0.917975	co	1	1	208	249	0	0	1214	M0045	966199699966669969696699669966996999996666996996966999699969966696696669696969696669969699669996696966669696696666669969666996996996699669966666966666669966999696699696666996966666969666966696669996666666966996696996699999999966969696696699996969696969966966666966699699666666666969666969666969669999996699696666666966996666669699669666666666696666669666996666969669666666996696669666666666966996669…
ENSG00000203780.6	FANK1	7	ENSG00000243910.3	TUBA4B	61	0.914829	co	1	1	206	71	1	0	1393	M0045	666166666666666666666666666666666666666666666666666666666666666666666666666666666666666666666666666669666666666666666666666666666666666666666666666666666666666666666666696666666666666666666666666666666666666666666666666666666666666666966666666666666696666666666666666666666666669966666666666666666666666666666666666666661666666666666966666669666666666666666666666696666666666666666666666666666666666…
ENSG00000248712.3	CCDC153	9	ENSG00000158428.3	CATIP	55	0.912107	co	1	1	227	57	0	0	1387	M0045	666166666666666696666666666666666666669666666666666966669666669666666666666966666666666666666666669666669666666666666666666666666666666666666666666666666666966666666666666696666666696666666669666666696666666696666666666666666666696666666666666666666666666696699696669666666699666996966966666666666966666666666666666669666666666666666666666666666966666666666696666696666666666666666666666666666666666…
ENSG00000183644.9	C11orf88	80	ENSG00000203780.6	FANK1	7	0.913341	co	1	1	206	1013	1	0	451	M0045	666166666666666666666666666666666666696666666666666666666666666669666666666666666666666666666666666666666666666666666666666666666666666666666666666666666666666666666666666666666666666666666666666666666666666666666666666666666666666666666666666666666666666666666666666666666666666666666666666666666666666666666999999999999699969969999999999999996996999699969999699966999969999969999999996999999999999…
ENSG00000169314.10	C22orf15	65	ENSG00000248712.3	CCDC153	9	0.903968	co	1	1	159	821	0	0	691	M0045	666166666666666666666666666666666666696666666666669666666696666666666696966669696666696666666666966666666666666666666696666666666666666696666666666696666996666669666666666666666666666666666666666969666666666666666666666666666696669666666666696666966666666666666666669666966666666666666666996666666669666666666996969696699699966966966969696666999699666699969996996669999966969966969996666669999669969…
ENSG00000248712.3	CCDC153	9	ENSG00000160838.9	LRRC71	69	0.904416	co	1	1	211	19	0	0	1441	M0045	666166966666666666666666666666666666666666666666661666666666666666666666666666966666666966666666666666666666666666666666666666666666966666666666666666666666666666666666666666666666666666666666666666666666666666666666666666666666666666666666666666666666666666666666666666666666666666666666666666666666666666666666666666666666666666666666666666666666666666666666666666666666666666666666666666666666666…
ENSG00000248712.3	CCDC153	9	ENSG00000243910.3	TUBA4B	61	0.906211	co	1	1	206	72	0	0	1393	M0045	666166666666666666666666666666666666666666666666666666666666666666666666666666666666666666666666666669666666666666666666666666666666666666666666666666666666666666666666696666666666666666666666666666666666666666666666666666666666666666966666666666666696666666666666666666666666669966666666666666666666666666666666666666661666666666666966666669666666666666666666666696666666666666666666666666666666666…
ENSG00000248712.3	CCDC153	9	ENSG00000164746.9	C7orf57	70	0.901455	co	1	1	218	74	0	0	1379	M0045	696166669666666696666666666669666696666669666666666666696666666966666666666966666669669666666666666669666669666666669666666669669666966666666669669666696669966666666666966666666669966666666666666666666966966666666669966666666666666666666666666696666666669666666666966666666696666666666699666666666669666669666666666666666666666666666666666696666666666696666666666666666696666669666666666666666666666…
ENSG00000171595.9	DNAI2	56	ENSG00000203780.6	FANK1	7	0.908627	co	1	1	193	1026	1	0	451	M0045	666166666666666666666666666666666666696666666666666666666666666669666666666666666666666666666666666666666666666666666666666666666666666666666666666666666666666666666666666666666666666666666666666666666666666666666666666666666666666666666666666666666666666666666666666666666666666666666666666666666666666666666999999999999699969969999999999999996996999699969999699966999969999969999999996999999999999…
ENSG00000203780.6	FANK1	7	ENSG00000164746.9	C7orf57	70	0.899452	co	1	1	226	66	0	0	1379	M0045	696166669666666696666666666669666696666669666666666666696666666966666666666966666669669666666666666669666669666666669666666669669666966666666669669666696669966666666666966666666669966666666666666666666966966666666669966666666666666666666666666696666666669666666666966666666696666666666699666666666669666669666666666666666666666666666666666696666666666696666666666666666696666669666666666666666666666…
ENSG00000203780.6	FANK1	7	ENSG00000136918.3	WDR38	45	0.898261	co	1	1	288	132	1	0	1250	M0045	666169666966666666669666666666666666666666666669666696966966666666666696696666666696669666666996699666666666666666696669666666966666666696666666669996966996669669966666669696666969666669666669966669966666666669666696696966696669666666696669669696666696666999666666696666666666669666669666666969666966699666666666666669661666696666666666666966666666666669666666666666666666966666666666666666666996666…
ENSG00000248712.3	CCDC153	9	ENSG00000136918.3	WDR38	45	0.897235	co	1	1	285	136	0	0	1250	M0045	666169666966666666669666666666666666666666666669666696966966666666666696696666666696669666666996699666666666666666696669666666966666666696666666669916966996669669966666669696666969666669666669966669966666666669666696696966696669666666696669669696666696666999666666696666666666669666669666666969666966699666666666666669661666696666666666666966666666666669666666666666666666966666666666666666666996666…
ENSG00000171595.9	DNAI2	56	ENSG00000248712.3	CCDC153	9	0.899248	co	1	1	194	786	0	0	691	M0045	666166666666666666666666666666666666696666666666669666666696666666666696966669696666696666666666966666666666666666666696666666666666666696666666666696666996666669666666666666666666666666666666666969666666666666666666666666666696669666666666696666966666666666666666669666966666666666666666996666666669666666666996969696699699966966966969696666999699666699969996996669999966969966969996666669999669969…
ENSG00000169314.10	C22orf15	65	ENSG00000160188.5	RSPH1	5	0.900737	co	1	1	159	1512	0	0	0	M0046	999199999999999999999999999999999999999999999999999999999999999999999999999999999999999999999999999999999999999999999999999999999999999999999999999999999999999999999999999999999999999999999999999999999999999999999999999999999999999999999999999999999999999999999999999999999999999999999999999999999999999999999999999999999999999999999999999999999999999999999999999999999999999999999999999999999999999…
ENSG00000160188.5	RSPH1	5	ENSG00000243910.3	TUBA4B	61	0.90304	co	1	1	207	71	0	0	1393	M0046	666166666666666666666666666666666666666666666666666666666666666666666666666666666666666666666666666669666666666666666666666666666666666666666666666666666666666666666666696666666666666666666666666666666666666666666666666666666666666666966666666666666696666666666666666666666666669966666666666666666666666666666666666666661666666666666966666669666666666666666666666696666666666666666666666666666666666…
ENSG00000160188.5	RSPH1	5	ENSG00000183644.9	C11orf88	80	0.908782	co	1	1	208	249	0	0	1214	M0046	966199699966669969696699669966996999996666996996966999699969966696696669696969696669969699669996696966669696696666669969666996996996699669966666966666669966999696699696666996966666969666966696669996666666966996696996699999999966969696696699996969696969966966666966699699666666666969666969666969669999996699696666666966996666669699669666666666696666669666996666969669666666996696669666666666966996669…
ENSG00000160188.5	RSPH1	5	ENSG00000160838.9	LRRC71	69	0.906763	co	2	2	210	15	0	0	1441	M0046	666166066666666666666666666666666666666666666666660666666666666666666666666666066666666066666666666666666666666666666666666666666666066666666666666666666666666666666666666666666666666666666666666666666666666666666666666666666666666666666666666666666666666666666666666666666666666666666666666666666666666666666666666666666666666666666666666666666666666666666666666666666666666666666666666666666666666…
ENSG00000160188.5	RSPH1	5	ENSG00000171595.9	DNAI2	56	0.898248	co	1	1	194	186	0	0	1291	M0046	966166966966966699666666669966666669699666666666696696669699666699966696699966669696669966969666969699669699669696696669666666696666666696699969696966966966966699696966696696969666699966966969666666696669666669696699666669996669666666696699966699669699666966699669966696666669666696966696666969999996699666666666996666666666666666669666666966666666666666966666966696666666699966666666666969666696669…
ENSG00000160838.9	LRRC71	69	ENSG00000092850.7	TEKT2	10	0.937438	co	1	1	213	1458	0	0	0	M0047	999199999999999999999999999999999999999999999999991999999999999999999999999999999999999199999999999999999999999999999999999999999999199999999999999999999999999999999999999999999999999999999999999999999999999999999999999999999999999999999999999999999999999999999999999999999999999999999999999999999999999999999999999999999999999999999999999999999999999999999999999999999999999999999999999999999999999…
ENSG00000171595.9	DNAI2	56	ENSG00000092850.7	TEKT2	10	0.933123	co	1	1	194	1000	0	0	477	M0047	969196669669699996669999999669669966666966996669669696696669966666999966666666696996969966669666966666666969666669966666966969969666999699696666666699669696666666966696666666666699966696996996669666666966669669669666666666966696666996966669966699669996669666666966669669696696966666669666696666699666966699696966999999999999999999996669996669996966699999999999999666999999699999999996696699999999999…
ENSG00000158428.3	CATIP	55	ENSG00000092850.7	TEKT2	10	0.916876	co	1	1	231	1440	0	0	0	M0047	999199999999999999999999999999999999999999999999999999999999999999999999999999999999999999999999999999999999999999999999999999999999999999999999999999999999999999999999999999999999999999999999999999999999999999999999999999999999999999999999999999999999999999999999999999999999999999999999999999999999999999999999999999999999999999999999999999999999999999999999999999999999999999999999999999999999999…
ENSG00000167646.9	DNAAF3	68	ENSG00000092850.7	TEKT2	10	0.91825	co	1	1	179	1015	0	0	477	M0047	969196669669699996669999999669669966666966996669669696696669966666999966666666696996969966669666966666666969666669966666966969969666999699696666666699669696666666966696666666666699966696996996669666666966669669669666666666966696666996966669966699669996669666666966669669696696966666669666696666699666966699696966999999999999999999996669996669996966699999999999999666999999699999999996696699999999999…
ENSG00000181378.9	CFAP65	73	ENSG00000092850.7	TEKT2	10	0.912317	co	1	1	187	1484	0	0	0	M0047	999199999999999999999999999999999999999999999999999999999999999999999999999999999999999999999999999999999999999999999999999999999999999999999999999999999999999999999999999999999999999999999999999999999999999999999999999999999999999999999999999999999999999999999999999999999999999999999999999999999999999999999999999999991999999999999999999999999999999999999999999999999999999999999999999999999999999…
ENSG00000243910.3	TUBA4B	61	ENSG00000092850.7	TEKT2	10	0.914693	co	1	1	205	989	0	0	477	M0047	969196669669699996669999999669669966666966996669669696696669966666999966666666696996969966669666966666666969666669966666966969969666999699696666666699669696666666966696666666666699966696996996669666666966669669669666666666966696666996966669966699669996669666666966669669696696966666669666696666699666966699696966999999991999999999996669996669996966699999999999999666999999699999999996696699999999999…
ENSG00000183644.9	C11orf88	80	ENSG00000092850.7	TEKT2	10	0.911394	co	1	1	207	987	0	0	477	M0047	969196669669699996669999999669669966666966996669669696696669966666999966666666696996969966669666966666666969666669966666966969969666999699696666666699669696666666966696666666666699966696996996669666666966669669669666666666966696666996966669966699669996669666666966669669696696966666669666696666699666966699696966999999999999999999996669996669996966699999999999999666999999699999999996696699999999999…
ENSG00000213085.5	CFAP45	47	ENSG00000092850.7	TEKT2	10	0.905598	co	1	2	111	837	0	0	477	M0047	069006660660600096660000000669660066666066906660660606606660066666090066666666606006060066669666066666666060666660066666966960060666909600606666666609660606666666066606666666666609966606006006669666666966669660660666666666066606666006966669966600660006669666666066660660606606966666669666606666600666066609606966999999999999999999996669996669996966699999999999999666999999699999999996696699999999999…
ENSG00000136918.3	WDR38	45	ENSG00000092850.7	TEKT2	10	0.89658	co	1	1	290	904	0	0	477	M0047	969196669669699996669999999669669966666966996669669696696669966666999966666666696996969966669666966666666969666669966666966969969666999699696666666619669696666666966696666666666699966696996996669666666966669669669666666666966696666996966669966699669996669666666966669669696696966666669666696666699666966699696966999999991999999999996669996669996966699999999999999666999999699999999996696699999999999…
ENSG00000169314.10	C22orf15	65	ENSG00000092850.7	TEKT2	10	0.896788	co	1	1	159	1035	0	0	477	M0047	969196669669699996669999999669669966666966996669669696696669966666999966666666696996969966669666966666666969666669966666966969969666999699696666666699669696666666966696666666666699966696996996669666666966669669669666666666966696666996966669966699669996669666666966669669696696966666669666696666699666966699696966999999999999999999996669996669996966699999999999999666999999699999999996696699999999999…
ENSG00000258752.1	AL357093.2	40	ENSG00000233730.1	LINC01765	5	0.907801	co	1	1	138	1186	0	0	347	M0048	999199699969999999999999996999966999999699999999999999999999999999999999999999999999999999999999999999999999999999999999999996999999999999999999999999999999999999999699999999999999999999999999699999969999999999999999999999969999999999999999999999999999999999999999999999999996999999999999999699996999999999999996999999996996999999999999999699999999999999999999966999999999999999999999999996999999999…
ENSG00000233730.1	LINC01765	5	ENSG00000186973.6	FAM183A	40	0.905957	co	1	1	138	1533	0	0	0	M0048	999199999999999999999999999999999999999999999999999999999999999999999999999999999999999999999999999999999999999999999999999999999999999999999999999999999999999999999999999999999999999999999999999999999999999999999999999999999999999999999999999999999999999999999999999999999999999999999999999999999999999999999999999999999999999999999999999999999999999999999999999999999999999999999999999999999999999…
ENSG00000153347.5	FAM81B	47	ENSG00000233730.1	LINC01765	5	0.898915	co	1	1	138	1533	0	0	0	M0048	999199999999999999999999999999999999999999999999999999999999999999999999999999999999999999999999999999999999999999999999999999999999999999999999999999999999999999999999999999999999999999999999999999999999999999999999999999999999999999999999999999999999999999999999999999999999999999999999999999999999999999999999999999999999999999999999999999999999999999999999999999999999999999999999999999999999999…
ENSG00000173786.12	CNP	94	ENSG00000099282.5	TSPAN15	13	0.935201	co	2	2	1371	0	0	0	0	M0049	010000000000000000000000000000000000000000001000000000000000000000100100000000000000000000000000000100000000000000000000100010000000000000000000000000000000000000000000000000000000000000000000000000000000000000000000000000000000000000000000000000100000001000000000000000000000000000000000000000000000000000000111111111111111111111111111111111111111111111111111111111111111111111111111111111111111111…
ENSG00000105695.10	MAG	73	ENSG00000099282.5	TSPAN15	13	0.922604	co	1	2	1365	0	0	0	0	M0049	010100110010000000000000000000000000000000001000000000000000000000100100000000000000000000000000000100000000010000000000100000000000000000000000000000000000000000000000000000000000000000000000000000000000000000000000000000000000000000000000000000000000001000000000000000000000000000000000000000000000000000000111111111111111111111111111111111111111111111111111110111111111111111111111111111111111111…
ENSG00000086205.12	FOLH1	66	ENSG00000099282.5	TSPAN15	13	0.912557	co	2	2	1354	98	0	0	0	M0049	010190009000909999090900100990900000000000000900000990909000990901190100000190000099999000099001900109000000000000000900190000909000999000000090000000090009909900000090000009099010000000990900009090900900900009900099000900000090009000000099900000000000091900900099000090900090000099199190000000099900000009000111111111111111111111111011111111111111111111111111111011111119111111111111111111111111111…
ENSG00000099282.5	TSPAN15	13	ENSG00000179178.6	TMEM125	42	0.913991	co	2	2	1343	0	0	0	90	M0049	000160006016606666066000000600000000010000000006600660606006060601160100000160000066666600066000000106006000010000000600160000606000600000000060000000060006060000000000006000066606000000060600000060600600000006000066000600606060606000000666000000000000001600000060000060000060060060066060000600060000000006000101111111111111111111111111111111111111111111111111116101111116111111111111111111111111111…
ENSG00000099282.5	TSPAN15	13	ENSG00000204655.7	MOG	94	0.911049	co	2	2	1372	0	0	0	0	M0049	010100000010000000000000000000000000000000001000000000000000000000100100000000000000000000000001000100000000000000000000100010000000000000000000000000000000000000000000000000000000000000000000000000000000000000000000000000000000000000000000000100000000001000000000000000000000000000100000000000000000000000000111111111111111111111111111111111111111111111111111111111111111111111111111111111111111111…
ENSG00000167641.6	PPP1R14A	56	ENSG00000099282.5	TSPAN15	13	0.905928	co	2	2	1382	0	0	0	0	M0049	010100000010000000000000000000000000010000001000000000000000000011100100000101000000000000000001000100000000000000000000100000000000000000000000000000000000000000000000000100000000000000000000000000000000000000000000000000000000000000000000000000100000001000000000001000000100000000000000000000000000000001000111111111111111111111111111111111111111111111111111111111111111111111111111111111111111111…
ENSG00000171840.7	NINJ2	45	ENSG00000099282.5	TSPAN15	13	0.904194	co	2	2	1362	116	0	0	0	M0049	019199009000909099999000000990990090919900901009000990909009990901190109000190000009099000099090909199090000900090000909190000900000909000000090090000090009990000090000019009099900000000990900009990900909909009900999000900900090909090900099000000000000991100900990000990000090090099099090000900099909009009900111111111111111111111111011111111111111111111111111111111111111111111111111111111111111111…
ENSG00000102934.5	PLLP	53	ENSG00000099282.5	TSPAN15	13	0.900278	co	1	2	1361	0	0	0	0	M0049	000100000000000000000000000000000000010000001000000000000000000001100100000100000000000000000000000100000000000000000000100000000000000000000000000000000000000000000000000000000000000000000000000000000000000000000000000000000000000001000000000000100000001000000000000000000000000000000000000000000000000000000111111111111111111111111111111111111111111111111111111111111111111111111111111111111111111…
ENSG00000099282.5	TSPAN15	13	ENSG00000164124.6	TMEM144	89	0.899827	co	1	2	1374	0	0	0	12	M0049	000100006000600000000000100000000000000000001000000000006000000601000100000100000000006000000000000106000000000000010000100000000000600000000000000000000000000000000000000000000000000000000000000000000000000006000000000000000000000000000006000000000000001000000060000060000060000000100100000000000000000000000111111111111111111111111111111111111111111111111111111111111111111111111111111111111111111…
ENSG00000129538.9	RNASE1	76	ENSG00000099282.5	TSPAN15	13	0.898135	co	1	2	1378	0	0	0	0	M0049	010100000000000000000000000000000000010000001000000000000000000001100100000100000000000000000001000100000000000000000000100000000000000000000000000000000000000000000000010000000001000000000000000000000000000000000000000000000000000000000000000000100000001000000000100000000000000000000000000000000000000000000111111111111111111111111111111111111111111111111111111111111111111111111111111111111111111…
ENSG00000147533.12	GOLGA7	29	ENSG00000080822.12	CLDND1	85	0.931643	co	1	1	1671	0	0	0	0	M0050	111111111111111111111111111111111111111111111111111111111111111111111111111111111111111111111111111111111111111111111111111111111111111111111111111111111111111111111111111111111111111111111111111111111111111111111111111111111111111111111111111111111111111111111111111111111111111111111111111111111111111111111111111111111111111111111111111111111111111111111111111111111111111111111111111111111111111…
ENSG00000147533.12	GOLGA7	29	ENSG00000242808.3	SOX2-OT	81	0.931286	co	1	1	1671	0	0	0	0	M0050	111111111111111111111111111111111111111111111111111111111111111111111111111111111111111111111111111111111111111111111111111111111111111111111111111111111111111111111111111111111111111111111111111111111111111111111111111111111111111111111111111111111111111111111111111111111111111111111111111111111111111111111111111111111111111111111111111111111111111111111111111111111111111111111111111111111111111…
ENSG00000147533.12	GOLGA7	29	ENSG00000136541.10	ERMN	84	0.927072	co	1	1	1671	0	0	0	0	M0050	111111111111111111111111111111111111111111111111111111111111111111111111111111111111111111111111111111111111111111111111111111111111111111111111111111111111111111111111111111111111111111111111111111111111111111111111111111111111111111111111111111111111111111111111111111111111111111111111111111111111111111111111111111111111111111111111111111111111111111111111111111111111111111111111111111111111111…
ENSG00000150867.9	PIP4K2A	87	ENSG00000147533.12	GOLGA7	29	0.925237	co	1	1	1671	0	0	0	0	M0050	111111111111111111111111111111111111111111111111111111111111111111111111111111111111111111111111111111111111111111111111111111111111111111111111111111111111111111111111111111111111111111111111111111111111111111111111111111111111111111111111111111111111111111111111111111111111111111111111111111111111111111111111111111111111111111111111111111111111111111111111111111111111111111111111111111111111111…
ENSG00000070214.11	SLC44A1	77	ENSG00000147533.12	GOLGA7	29	0.91917	co	1	1	1671	0	0	0	0	M0050	111111111111111111111111111111111111111111111111111111111111111111111111111111111111111111111111111111111111111111111111111111111111111111111111111111111111111111111111111111111111111111111111111111111111111111111111111111111111111111111111111111111111111111111111111111111111111111111111111111111111111111111111111111111111111111111111111111111111111111111111111111111111111111111111111111111111111…
ENSG00000126860.7	EVI2A	68	ENSG00000147533.12	GOLGA7	29	0.900144	co	1	1	1671	0	0	0	0	M0050	111111111111111111111111111111111111111111111111111111111111111111111111111111111111111111111111111111111111111111111111111111111111111111111111111111111111111111111111111111111111111111111111111111111111111111111111111111111111111111111111111111111111111111111111111111111111111111111111111111111111111111111111111111111111111111111111111111111111111111111111111111111111111111111111111111111111111…
ENSG00000147533.12	GOLGA7	29	ENSG00000011426.6	ANLN	52	0.896763	co	1	1	1669	0	0	0	2	M0050	111111111111111161111111111111111111111111111111111111111111611111111111111111111111111111111111111111111111111111111111111111111111111111111111111111111111111111111111111111111111111111111111111111111111111111111111111111111111111111111111111111111111111111111111111111111111111111111111111111111111111111111111111111111111111111111111111111111111111111111111111111111111111111111111111111111111111…
ENSG00000066084.8	DIP2B	10	ENSG00000070214.11	SLC44A1	77	0.922515	co	1	2	1366	0	0	0	0	M0051	010100000000000000000000000000000000000000001000000000000000000000000000000000000000000000000000000000000000000000000000000000000000000000000000000000000000000000000000000000000000000000000000000000000000000000000000000000000000000000000000000000100000000000000000000000000000000000000000000000000000000000000111111111111111111111111111111111111111111111111111111111111111111111111111111111111111111…
ENSG00000066084.8	DIP2B	10	ENSG00000150867.9	PIP4K2A	87	0.927963	co	1	2	1365	0	0	0	0	M0051	010000000000000000000000000000000000000000001000000000000000000000000000000000000000000000000000000000000000000000000000000000000000000000000000000000000000000000000000000000000000000000000000000000000000000000000000000000000000000000000000000000100000000000000000000000000000000000000000000000000000000000000111111111111111111111111111111111111111111111111111111111111111111111111111111111111111111…
ENSG00000066084.8	DIP2B	10	ENSG00000080822.12	CLDND1	85	0.911289	co	1	2	1371	0	0	0	0	M0051	010100000000000000000000000000000000010000001000000000000000000001001000000000000000000000000000000000000000001000000000000000000000000000000000000000000000000000000000000000000000000000000000010000000000000000000000000000000000000000000000000000100000000000000000000000000000000000000000000000000000000000000111111111111111111111111111111111111111111111111111111111111111111111111111111111111111111…
ENSG00000066084.8	DIP2B	10	ENSG00000164124.6	TMEM144	89	0.908662	co	1	2	1365	0	0	0	12	M0051	010100006000600000000000000000000000000000001000000000006000000600000000000100000000006000000000000006000000000000000000000000000000600000000000000000000000000000000000000000000000000000000000000000000000000006000000000000000000000000000006000000100000000000000060000060000060000000000000000000000000000000000111111111111111111111111111111111111111111111111111111111111111111111111111111111111111111…
ENSG00000066084.8	DIP2B	10	ENSG00000136960.8	ENPP2	82	0.905512	co	1	2	1369	0	0	0	0	M0051	010100010000000000000000000000000000000000001000000000000000000001000000000100000000000000000000000000000000000000000000000000000000000000000000000000000000000000000000000000000000000000000000000000000000000000000000000000000000000000000000000000100000001000000000000000000000000000000000000000000000000000000111111111111111111111111111111111111111111111111111111111111111111111111111111111111111111…
ENSG00000123560.9	PLP1	69	ENSG00000066084.8	DIP2B	10	0.898005	co	1	2	1369	0	6	0	0	M0051	010100110010000000000000000000000000010000001000000000000000000001100000000100000000000000000000000100000000000000000000000000000000000000000000000000000000000000000000000000000000000000000000010000000000000000000000000000010000000000000000000000100000001000000000001000000000000000000000000000000000000000000111111111111111111111111111111111111111111111111111111111111111111111111111111111111111111…
ENSG00000065361.10	ERBB3	92	ENSG00000066084.8	DIP2B	10	0.897581	co	2	2	1363	16	0	0	0	M0051	010000019000900990000000000000900000000000001000000900009000000900100000000000000000009000000000000100000000000000000000000000000000900000000000000000000000000000000000000000009000000000000000000000000000000009000000000000000000000000000009000000100000000000000090000090000090000000000000000000000000000000000111111111111111111111111111111111111111111111111111111011111111111111111111111111111111111…
ENSG00000011600.7	TYROBP	26	ENSG00000126264.5	HCST	4	0.918719	co	1	1	1653	1	2	0	15	M0052	111111111111111111111111111111111111111111111111111116111111111111111111111111111111111111111111111111111161111111111111111111111111111111111111111111111111111111111111111111111111111111111111111111111111111111911111111111111111611111111116111611111111111111111116111111111111111111611111111111111111111111111111111111111111111111111111111111111111111111111111111111111111111111111111111111111111111…
ENSG00000126264.5	HCST	4	ENSG00000162511.7	LAPTM5	25	0.902307	co	1	1	1643	15	2	0	11	M0052	111111111111111111111111111111111111111161111111111119111111111111111111111111111116111111111111611111111691111111111111111111111111111111111111111111111111111111116116111116111111111111111111111111111111111111611111111111111116911111111119111911111111111111111169111111111111116111911111111111111111111111111111111111111111111111111111111111111111111111111111111111111111111111111111111111111111111…
ENSG00000126264.5	HCST	4	ENSG00000158869.6	FCER1G	18	0.908858	co	1	1	1638	15	2	0	16	M0052	111111111611111111111111116111111111111161111611111119111111116111111111111111111111111111111111111111111691111111111111111111111111111111111111111111111111111111111111111161111111116111111111161111111111611111611111111111111111911111111119111911111111111111111119111161111111111111911111111111111611111111611111111111111111111111111111111111111111111111111111111111111111111111111111111111111111111…
ENSG00000126264.5	HCST	4	ENSG00000066336.7	SPI1	16	0.904029	co	1	1	1632	13	5	0	21	M0052	111111111111111111111111111111111111116111111111111119111111111111111111111111111116111111111111111111111191111111111111111111111111111111111161611111111111111111111111111116111111161116111111161111111111111111611111111111111111911111161119111911111116111111116169111111111111116111611161111111116611116111111111111111111111111111111111111111111111111111111111111111111111111111111111111111111111111…
ENSG00000077327.11	SPAG6	54	ENSG00000197826.7	CFAP299	9	0.919551	co	1	1	103	398	0	0	1170	M0053	669166666666666666666666666666666666666666666666666666666666666666666666666666666666666666666666666666666666666666666666666666666666666666666666666666666666666666666666666666666666666666666666666666666666666666666666666666666666666666666666666966666666666666666666666666666666666666666666666666666666666666666669669666696966666696966966666666666966666696666666969669666666666666666666669666966696966…
ENSG00000112539.10	C6orf118	57	ENSG00000197826.7	CFAP299	9	0.905729	co	1	1	102	1568	1	0	0	M0053	999899999999999999999999999999999999999999999999999999999999999999999999999999999999999999999999999999999999999999999999999999999999999999999999999999999999999999999999999999999999999999999999999999999999999999999999999999999999999999999999999999999999999999999999999999999999999999999999999999999999999999999999999999999999999999999999999999999999999999999999999999999999999999999999999999999999999…
ENSG00000197826.7	CFAP299	9	ENSG00000213085.5	CFAP45	47	0.909799	co	1	1	103	1567	1	0	0	M0053	999199999999999999999999999999999999999999999999999999999999999999999999999999999999999999999999999999999999999999999999999999999999999999999999999999999999999999999999999999999999999999999999999999999999999999999999999999999999999999999999999899999999999999999999999999999999999999999999999999999999999999999999999999999999999999999999999999999999999999999999999999999999999999999999999999999999999…
ENSG00000166596.10	CFAP52	41	ENSG00000197826.7	CFAP299	9	0.904494	co	1	1	103	398	0	0	1170	M0053	669166666666666666666666666666666666666666666666666666666666666666666666666666666666666666666666666666666666666666666666666666666666666666666666666666666666666666666666666666666666666666666666666666666666666666666666666666666666666666666666666966666666666666666666666666666666666666666666666666666666666666666669669666696966666696966966666666666966666696666666969669666666666666666666669666966696966…
ENSG00000184481.12	FOXO4	5	ENSG00000129250.7	KIF1C	36	0.934323	co	1	1	1668	0	3	0	0	M0054	111111111111111111111111111111111111111111111111111111111111111111111111111111111111111111111111111111111111111111111111111111111111111111111111111111111111111111111111111111111111111111111111111111111111111111111111111111111111111111111111111111111111111111111111111111111111111111111111111111111111111111111111111111111111111111111111111111111111111111111111111111111111111111111111111111111111111…
ENSG00000184481.12	FOXO4	5	ENSG00000064393.11	HIPK2	39	0.916609	co	1	1	1668	0	3	0	0	M0054	111111111111111111111111111111111111111111111111111111111111111111111111111111111111111111111111111111111111111111111111111111111111111111111111111111111111111111111111111111111111111111111111111111111111111111111111111111111111111111111111111111111111111111111111111111111111111111111111111111111111111111111111111111111111111111111111111111111111111111111111111111111111111111111111111111111111111…
ENSG00000184481.12	FOXO4	5	ENSG00000125817.7	CENPB	28	0.904834	co	1	1	1668	0	3	0	0	M0054	111111111111111111111111111111111111111111111111111111111111111111111111111111111111111111111111111111111111111111111111111111111111111111111111111111111111111111111111111111111111111111111111111111111111111111111111111111111111111111111111111111111111111111111111111111111111111111111111111111111111111111111111111111111111111111111111111111111111111111111111111111111111111111111111111111111111111…
ENSG00000184481.12	FOXO4	5	ENSG00000071054.11	MAP4K4	43	0.899113	co	1	1	1668	0	3	0	0	M0054	111111111111111111111111111111111111111111111111111111111111111111111111111111111111111111111111111111111111111111111111111111111111111111111111111111111111111111111111111111111111111111111111111111111111111111111111111111111111111111111111111111111111111111111111111111111111111111111111111111111111111111111111111111111111111111111111111111111111111111111111111111111111111111111111111111111111111…
ENSG00000184481.12	FOXO4	5	ENSG00000154945.6	ANKRD40	37	0.899414	co	1	1	1668	0	3	0	0	M0054	111111111111111111111111111111111111111111111111111111111111111111111111111111111111111111111111111111111111111111111111111111111111111111111111111111111111111111111111111111111111111111111111111111111111111111111111111111111111111111111111111111111111111111111111111111111111111111111111111111111111111111111111111111111111111111111111111111111111111111111111111111111111111111111111111111111111111…
ENSG00000179813.2	FAM216B	41	ENSG00000176601.7	MAP3K19	21	0.918956	co	1	1	154	92	0	0	1425	M0055	666166666666666666666666666666666669666699666666666669666666666666666666696999666666666666666966696696666666666666966666696666666666666666669666666666669696666666666699666669696666666996666669666666666666666669666666669666696669666666669669666666696666666666666666669696696696666696666666666669666669669666666666666666666666666666666666666696666666669666666666666666666696666666696666666666666666666…
ENSG00000176601.7	MAP3K19	21	ENSG00000168658.14	VWA3B	66	0.903447	co	1	1	152	1519	0	0	0	M0055	999199999999999999999999999999999999999999999999999999999999999999999999999999999999999999999999999999999999999999999999999999999999999999999999999999999999999999999999999999999999999999999999999999999999999999999999999999999999999999999999999999999999999999999999999999999999999999999999999999999999999999999999999999999999999999999999999999999999999999999999999999999999999999999999999999999999999…
ENSG00000181378.9	CFAP65	73	ENSG00000176601.7	MAP3K19	21	0.900063	co	1	1	150	1521	0	0	0	M0055	999199999999999999999999999999999999999999999999999999999999999999999999999999999999999999999999999999999999999999999999999999999999999999999999999999999999999999999999999999999999999999999999999999999999999999999999999999999999999999999999999999999999999999999999999999999999999999999999999999999999999999999999999999999999999999999999999999999999999999999999999999999999999999999999999999999999999…
ENSG00000137710.10	RDX	51	ENSG00000242808.3	SOX2-OT	81	0.940308	co	1	1	1671	0	0	0	0	M0056	111111111111111111111111111111111111111111111111111111111111111111111111111111111111111111111111111111111111111111111111111111111111111111111111111111111111111111111111111111111111111111111111111111111111111111111111111111111111111111111111111111111111111111111111111111111111111111111111111111111111111111111111111111111111111111111111111111111111111111111111111111111111111111111111111111111111111…
ENSG00000137710.10	RDX	51	ENSG00000080822.12	CLDND1	85	0.931645	co	1	1	1671	0	0	0	0	M0056	111111111111111111111111111111111111111111111111111111111111111111111111111111111111111111111111111111111111111111111111111111111111111111111111111111111111111111111111111111111111111111111111111111111111111111111111111111111111111111111111111111111111111111111111111111111111111111111111111111111111111111111111111111111111111111111111111111111111111111111111111111111111111111111111111111111111111…
ENSG00000137710.10	RDX	51	ENSG00000070214.11	SLC44A1	77	0.924096	co	1	1	1671	0	0	0	0	M0056	111111111111111111111111111111111111111111111111111111111111111111111111111111111111111111111111111111111111111111111111111111111111111111111111111111111111111111111111111111111111111111111111111111111111111111111111111111111111111111111111111111111111111111111111111111111111111111111111111111111111111111111111111111111111111111111111111111111111111111111111111111111111111111111111111111111111111…
ENSG00000137710.10	RDX	51	ENSG00000150867.9	PIP4K2A	87	0.916625	co	1	1	1671	0	0	0	0	M0056	111111111111111111111111111111111111111111111111111111111111111111111111111111111111111111111111111111111111111111111111111111111111111111111111111111111111111111111111111111111111111111111111111111111111111111111111111111111111111111111111111111111111111111111111111111111111111111111111111111111111111111111111111111111111111111111111111111111111111111111111111111111111111111111111111111111111111…
ENSG00000137710.10	RDX	51	ENSG00000136541.10	ERMN	84	0.907342	co	1	1	1671	0	0	0	0	M0056	111111111111111111111111111111111111111111111111111111111111111111111111111111111111111111111111111111111111111111111111111111111111111111111111111111111111111111111111111111111111111111111111111111111111111111111111111111111111111111111111111111111111111111111111111111111111111111111111111111111111111111111111111111111111111111111111111111111111111111111111111111111111111111111111111111111111111…
ENSG00000137710.10	RDX	51	ENSG00000164124.6	TMEM144	89	0.900542	co	1	1	1659	0	0	0	12	M0056	111111116111611111111111111111111111111111111111111111116111111611111111111111111111116111111111111116111111111111111111111111111111611111111111111111111111111111111111111111111111111111111111111111111111111116111111111111111111111111111116111111111111111111111161111161111161111111111111111111111111111111111111111111111111111111111111111111111111111111111111111111111111111111111111111111111111111…
ENSG00000137710.10	RDX	51	ENSG00000197892.8	KIF13B	70	0.908054	co	1	1	1670	0	1	0	0	M0056	111111111111111111111111111111111111111111111111111111111111111111111111111111111111111111111111111111111111111111111111111111111111111111111111111111111111111111111111111111111111111111111111111111111111111111111111111111111111111111111111111111111111111111111111111111111111111111111111111111111111111111111111111111111111111111111111111111111111111111111111111111111111111111111111111111111111111…
ENSG00000126860.7	EVI2A	68	ENSG00000137710.10	RDX	51	0.898359	co	1	1	1671	0	0	0	0	M0056	111111111111111111111111111111111111111111111111111111111111111111111111111111111111111111111111111111111111111111111111111111111111111111111111111111111111111111111111111111111111111111111111111111111111111111111111111111111111111111111111111111111111111111111111111111111111111111111111111111111111111111111111111111111111111111111111111111111111111111111111111111111111111111111111111111111111111…
ENSG00000150867.9	PIP4K2A	87	ENSG00000109458.4	GAB1	23	0.922745	co	1	1	1669	0	2	0	0	M0057	111111111111111111111111111111111111111111111111111111111111111111111111111111111111111111111111111111111111111111111111111111111111111111111111111111111111111111111111111111111111111111111111111111111111111111111111111111111111111111111111111111111111111111111111111111111111111111111111111111111111111111111111111111111111111111111111111111111111111111111111111111111111111111111111111111111111111…
ENSG00000070214.11	SLC44A1	77	ENSG00000109458.4	GAB1	23	0.928115	co	1	1	1669	0	2	0	0	M0057	111111111111111111111111111111111111111111111111111111111111111111111111111111111111111111111111111111111111111111111111111111111111111111111111111111111111111111111111111111111111111111111111111111111111111111111111111111111111111111111111111111111111111111111111111111111111111111111111111111111111111111111111111111111111111111111111111111111111111111111111111111111111111111111111111111111111111…
ENSG00000109458.4	GAB1	23	ENSG00000080822.12	CLDND1	85	0.911601	co	1	1	1669	0	2	0	0	M0057	111111111111111111111111111111111111111111111111111111111111111111111111111111111111111111111111111111111111111111111111111111111111111111111111111111111111111111111111111111111111111111111111111111111111111111111111111111111111111111111111111111111111111111111111111111111111111111111111111111111111111111111111111111111111111111111111111111111111111111111111111111111111111111111111111111111111111…
ENSG00000109458.4	GAB1	23	ENSG00000242808.3	SOX2-OT	81	0.918092	co	1	1	1669	0	2	0	0	M0057	111111111111111111111111111111111111111111111111111111111111111111111111111111111111111111111111111111111111111111111111111111111111111111111111111111111111111111111111111111111111111111111111111111111111111111111111111111111111111111111111111111111111111111111111111111111111111111111111111111111111111111111111111111111111111111111111111111111111111111111111111111111111111111111111111111111111111…
ENSG00000173786.12	CNP	94	ENSG00000109458.4	GAB1	23	0.904846	co	1	1	1669	0	2	0	0	M0057	111111111111111111111111111111111111111111111111111111111111111111111111111111111111111111111111111111111111111111111111111111111111111111111111111111111111111111111111111111111111111111111111111111111111111111111111111111111111111111111111111111111111111111111111111111111111111111111111111111111111111111111111111111111111111111111111111111111111111111111111111111111111111111111111111111111111111…
ENSG00000065361.10	ERBB3	92	ENSG00000109458.4	GAB1	23	0.896155	co	1	1	1653	16	2	0	0	M0057	111111119111911991111111111111911111111111111111111911119111111911111111111111111111119111111111111111111111111111111111111111111111911111111111111111111111111111111111111111119111111111111111111111111111111119111111111111111111111111111119111111111111111111111191111191111191111111111111111111111111111111111111111111111111111111111111111111111111111111111111111111111111111111111111111111111111111…
ENSG00000197892.8	KIF13B	70	ENSG00000109458.4	GAB1	23	0.897969	co	1	1	1668	0	3	0	0	M0057	111111111111111111111111111111111111111111111111111111111111111111111111111111111111111111111111111111111111111111111111111111111111111111111111111111111111111111111111111111111111111111111111111111111111111111111111111111111111111111111111111111111111111111111111111111111111111111111111111111111111111111111111111111111111111111111111111111111111111111111111111111111111111111111111111111111111111…
ENSG00000109458.4	GAB1	23	ENSG00000136541.10	ERMN	84	0.898083	co	1	1	1669	0	2	0	0	M0057	111111111111111111111111111111111111111111111111111111111111111111111111111111111111111111111111111111111111111111111111111111111111111111111111111111111111111111111111111111111111111111111111111111111111111111111111111111111111111111111111111111111111111111111111111111111111111111111111111111111111111111111111111111111111111111111111111111111111111111111111111111111111111111111111111111111111111…
ENSG00000141934.5	PLPP2	70	ENSG00000109458.4	GAB1	23	0.896495	co	1	1	1668	1	2	0	0	M0057	111111111111111111111111111111111111111111111111111111111111111111111111111111111111119111111111111111111111111111111111111111111111111111111111111111111111111111111111111111111111111111111111111111111111111111111111111111111111111111111111111111111111111111111111111111111111111111111111111111111111111111111111111111111111111111111111111111111111111111111111111111111111111111111111111111111111111…
ENSG00000144713.8	RPL32	7	ENSG00000197756.5	RPL37A	4	0.948395	co	1	2	1602	0	2	0	0	M0058	110111111111111111111111111110101111111111111111001111111111111111111111111111111110111111111111111111111111111111101111111111111111111111111111111111111111101111111111110111111011111111111111111011111111111111111111111111111111011111111110111011111111111111111111111111111111101111011111111111111111111111111111111111111111111111111111111111111111111111111011111111111111101111111111111101111111111…
ENSG00000213741.4	RPS29	4	ENSG00000197756.5	RPL37A	4	0.930039	co	1	1	1656	0	15	0	0	M0058	111111111111111111111111111111111111111111111111811111111111111111111111111111111111111111111111111111111111111111111111111111111111111111111111111111111111181111111111111111111111111111111111111111111111111111111111111111111111811111111118111111111111111111111111111111111111111111811111111111111111111111111111111111111111111111111111111111111111111111111111111111111111181111111111111111111111111…
ENSG00000198242.9	RPL23A	3	ENSG00000213741.4	RPS29	4	0.925124	co	1	2	1644	0	2	0	0	M0058	110111111111111111111111111111111111111111111111011111111111111111111111111111111111111111111111111111111111111111111111111111111111111111111111111111111111111111111111111111111111111111111111111111111111111111111111111111111111011111111110111111111111111111111111111111111111111111011111111111111111111111111111111111111111111111111111111111111111111111111111111111111111101111111111111111111111111…
ENSG00000213741.4	RPS29	4	ENSG00000144713.8	RPL32	7	0.916955	co	1	2	1638	0	2	0	0	M0058	110111111111111111111111111111111111111111111111011111111111111111101111111111111111110111111111111111111111111111111111111111111111111111111111111111111110111111111111110111111111111111111111111111111111111111111111111111111111011111111110111111111111111111111111111111111111111111011111111111111111111111111111111111111111111111111111111111111111111111111111111111111111101111111111111111111111111…
ENSG00000198242.9	RPL23A	3	ENSG00000144713.8	RPL32	7	0.915463	co	1	1	1669	0	2	0	0	M0058	111111111111111111111111111111111111111111111111111111111111111111111111111111111111111111111111111111111111111111111111111111111111111111111111111111111111111111111111111111111111111111111111111111111111111111111111111111111111111111111111111111111111111111111111111111111111111111111111111111111111111111111111111111111111111111111111111111111111111111111111111111111111111111111111111111111111111…
ENSG00000241343.5	RPL36A	2	ENSG00000144713.8	RPL32	7	0.911769	co	2	2	1621	0	6	0	0	M0058	110111111111111111111111111111111111111111111111001111111111111111111111111111111111011111111111111011111111111111111111111111111111111111111111111111111111111111111111110111111111111111111111111111111111111111111111111111111111011111111110111011111111111111111111111111111111111111011111111111111111111111111111111111111111111111111111111111111111111111111111111111111111101111111111111111111111111…
ENSG00000241343.5	RPL36A	2	ENSG00000197756.5	RPL37A	4	0.906447	co	1	1	1652	0	19	0	0	M0058	111111111111111111111111111111111111111111111111811111111111111111111111111111111111111111111111111111111111111111111111111111111111111111111111111111111111181111111111111111111111111111111111111111111111111111111111111111111111811111111118111111111111111111111111111111111111111111811111111111111111111111111111111111111111111111111111111111111111111111111111111111111111181111111111111111111111111…
ENSG00000198242.9	RPL23A	3	ENSG00000197756.5	RPL37A	4	0.897421	co	1	1	1661	0	10	0	0	M0058	111111111111111111111111111111111111111111111111811111111111111111111111111111111111111111111111111111111111111111111111111111111111111111111111111111111111181111111111111111111111111111111111111111111111111111111111111111111111111111111111111111111111111111111111111111111111111111811111111111111111111111111111111111111111111111111111111111111111111111111111111111111111181111111111111111111111111…
ENSG00000156042.13	CFAP70	11	ENSG00000181378.9	CFAP65	73	0.934102	co	1	1	187	1	0	0	1483	M0059	666166666666666666666666666666666666666666666666666666666666666666666666666966666666666666666666666666666666666666666666666666666666666666666666666666666666666666666666666666666666666666666666666666666666666666666666666666666666666666666666666666666666666666666666666666666666666666666666666666666666666666666666666666661666666666666666666666666666666666666666666666666666666666666666666666666666666…
ENSG00000156042.13	CFAP70	11	ENSG00000164746.9	C7orf57	70	0.937879	co	1	3	118	67	0	0	1379	M0059	696066669666666696666666666669666696666669666666666666696666666966666666666966666669669666666666666669666669666666669666666669669666966666666669669666696669966666666666966666666669966666666666666666666966966666666669966666666666666666666666666696666666669666666666966666666696666666666699666666666669666669666666666666666666666666666666666696666666666696666666666666666696666669666666666666666666666…
ENSG00000140481.9	CCDC33	71	ENSG00000156042.13	CFAP70	11	0.925173	co	2	2	161	1258	0	0	245	M0059	969199699699699999999999999999999999969969999999999999999999999996999999999699996969999999996996999999999999999999699699999999996999996999999999999999999999999999999999999999999999999999999999999999969999999996999999999969969999999999999999999999969969999999969999996999999969999999999999999999999999996999999999999999999999999999996969999699999969999699969999999699999999996996996696699699999999999…
ENSG00000183644.9	C11orf88	80	ENSG00000156042.13	CFAP70	11	0.92303	co	2	2	199	1222	0	0	245	M0059	969199699699699999999999999999999999969969999999999999999999999996999999999699996969999999996996999999999999999999699699999999996999996999999999999999999999999999999999999999999999999999999999999999969999999996999999999969969999999999999999999999969969999999969999996999999969999999999999999999999999996999999999999999999999999999996969999699999969999699969999999699999999996996996696699699999999999…
ENSG00000156042.13	CFAP70	11	ENSG00000162643.8	WDR63	65	0.92157	co	2	2	157	126	0	0	1381	M0059	666166966669669696666666669696666696966699696666699999666966969666696666696966699969666666666996966699699696666996669696669666966666999666669666666966699999699666666669969669669699696696696966996969666966666969969666966666696666969966966969666669669669996966666669696966666666669966666696666966699966969666666666666666666666666666666666666666666666666666666666666666666666666666666666666966666666666…
ENSG00000156042.13	CFAP70	11	ENSG00000160838.9	LRRC71	69	0.921593	co	1	1	214	16	0	0	1441	M0059	666166966666666666666666666666666666666666666666661666666666666666666666666666166666666166666666666666666666666666666666666666666666166666666666666666666666666666666666666666666666666666666666666666666666666666666666666666666666666666666666666666666666666666666666666666666666666666666666666666666666666666666666666666666666666666666666666666666666666666666666666666666666666666666666666666666666666…
ENSG00000171595.9	DNAI2	56	ENSG00000156042.13	CFAP70	11	0.908429	co	1	1	194	1232	0	0	245	M0059	969199699699699999999999999999999999969969999999999999999999999996999999999699996969999999996996999999999999999999699699999999996999996999999999999999999999999999999999999999999999999999999999999999969999999996999999999969969999999999999999999999969969999999969999996999999969999999999999999999999999996999999999999999999999999999996969999699999969999699969999999699999999996996996696699699999999999…
ENSG00000183273.2	CCDC60	54	ENSG00000156042.13	CFAP70	11	0.901241	co	2	2	130	1290	0	0	245	M0059	969199699699699999999999999999999999969969999999999999999999999996999999999699996969999999996996999999999999999999699699999999996999996999999999999999999999999999999999999999999999999999999999999999969999999996999999999969969999999999999999999999969969999999969999996999999969999999999999999999999999996999999999999999999999999999996969999699999969999699969999999699999999996996996696699699999999999…
ENSG00000033327.8	GAB2	47	ENSG00000124374.8	PAIP2B	14	0.936467	co	1	2	1392	0	0	0	0	M0060	010000100000000000000001000000000100000000100000001000000000000010101100000000100000000100000000000000000000000000000000100000000000100000100000000010000000000000000000000000100001100000000000000000000000100000011000001000000010000001000000000000101000001100000000000000010000100000000001000000000000100000000111111111111111111111111111111111111111111111111111111111111111111111111111111111111111111…
ENSG00000180354.11	MTURN	18	ENSG00000124374.8	PAIP2B	14	0.931459	co	1	1	1671	0	0	0	0	M0060	111111111111111111111111111111111111111111111111111111111111111111111111111111111111111111111111111111111111111111111111111111111111111111111111111111111111111111111111111111111111111111111111111111111111111111111111111111111111111111111111111111111111111111111111111111111111111111111111111111111111111111111111111111111111111111111111111111111111111111111111111111111111111111111111111111111111111…
ENSG00000078804.8	TP53INP2	29	ENSG00000124374.8	PAIP2B	14	0.920015	co	1	1	1671	0	0	0	0	M0060	111111111111111111111111111111111111111111111111111111111111111111111111111111111111111111111111111111111111111111111111111111111111111111111111111111111111111111111111111111111111111111111111111111111111111111111111111111111111111111111111111111111111111111111111111111111111111111111111111111111111111111111111111111111111111111111111111111111111111111111111111111111111111111111111111111111111111…
ENSG00000064787.8	BCAS1	49	ENSG00000124374.8	PAIP2B	14	0.925298	co	1	1	1671	0	0	0	0	M0060	111111111111111111111111111111111111111111111111111111111111111111111111111111111111111111111111111111111111111111111111111111111111111111111111111111111111111111111111111111111111111111111111111111111111111111111111111111111111111111111111111111111111111111111111111111111111111111111111111111111111111111111111111111111111111111111111111111111111111111111111111111111111111111111111111111111111111…
ENSG00000154945.6	ANKRD40	37	ENSG00000124374.8	PAIP2B	14	0.926398	co	1	1	1671	0	0	0	0	M0060	111111111111111111111111111111111111111111111111111111111111111111111111111111111111111111111111111111111111111111111111111111111111111111111111111111111111111111111111111111111111111111111111111111111111111111111111111111111111111111111111111111111111111111111111111111111111111111111111111111111111111111111111111111111111111111111111111111111111111111111111111111111111111111111111111111111111111…
ENSG00000197971.10	MBP	23	ENSG00000124374.8	PAIP2B	14	0.912571	co	1	1	1667	0	4	0	0	M0060	111111111111111111111111111111111111111111111111111111111111111111111111111111111111111111111111111111111111111111111111111111111111111111111111111111111111111111111111111111111111111111111111111111111111111111111111111111111111111111111111111111111111111111111111111111111111111111111111111111111111111111111111111111111111111111111111111111111111111111111111111111111111111111111111111111111111111…
ENSG00000168314.13	MOBP	32	ENSG00000124374.8	PAIP2B	14	0.919561	co	1	1	1671	0	0	0	0	M0060	111111111111111111111111111111111111111111111111111111111111111111111111111111111111111111111111111111111111111111111111111111111111111111111111111111111111111111111111111111111111111111111111111111111111111111111111111111111111111111111111111111111111111111111111111111111111111111111111111111111111111111111111111111111111111111111111111111111111111111111111111111111111111111111111111111111111111…
ENSG00000060237.12	WNK1	29	ENSG00000124374.8	PAIP2B	14	0.913955	co	1	1	1669	0	2	0	0	M0060	111111111111111111111111111111111111111111111111111111111111111111111111111111111111111111111111111111111111111111111111111111111111111111111111111111111111111111111111111111111111111111111111111111111111111111111111111111111111111111111111111111111111111111111111111111111111111111111111111111111111111111111111111111111111111111111111111111111111111111111111111111111111111111111111111111111111111…
ENSG00000129250.7	KIF1C	36	ENSG00000124374.8	PAIP2B	14	0.90793	co	1	1	1671	0	0	0	0	M0060	111111111111111111111111111111111111111111111111111111111111111111111111111111111111111111111111111111111111111111111111111111111111111111111111111111111111111111111111111111111111111111111111111111111111111111111111111111111111111111111111111111111111111111111111111111111111111111111111111111111111111111111111111111111111111111111111111111111111111111111111111111111111111111111111111111111111111…
ENSG00000071054.11	MAP4K4	43	ENSG00000124374.8	PAIP2B	14	0.902432	co	1	1	1671	0	0	0	0	M0060	111111111111111111111111111111111111111111111111111111111111111111111111111111111111111111111111111111111111111111111111111111111111111111111111111111111111111111111111111111111111111111111111111111111111111111111111111111111111111111111111111111111111111111111111111111111111111111111111111111111111111111111111111111111111111111111111111111111111111111111111111111111111111111111111111111111111111…
ENSG00000047849.17	MAP4	28	ENSG00000124374.8	PAIP2B	14	0.899409	co	1	1	1670	0	1	0	0	M0060	111111111111111111111111111111111111111111111111111111111111111111111111111111111111111111111111111111111111111111111111111111111111111111111111111111111111111111111111111111111111111111111111111111111111111111111111111111111111111111111111111111111111111111111111111111111111111111111111111111111111111111111111111111111111111111111111111111111111111111111111111111111111111111111111111111111111111…
ENSG00000167123.14	CERCAM	12	ENSG00000196187.7	TMEM63A	35	0.935404	co	2	2	1471	0	0	0	13	M0061	111111111111111161111111111111111111111111111111111611116111111611111111111161111111111111111111111116111111111111111611111111111111111111111111111111111111111111111111111111111611111111111111111111111111111116111111111111111111111111111116111111111111161111111161111111111111111111111111111111111111111111111111111111111111111111111111111111111111111111111111111111111111111111111111111111111111111…
ENSG00000012124.10	CD22	35	ENSG00000167123.14	CERCAM	12	0.928505	co	1	1	1641	30	0	0	0	M0061	111111111111919199111111111111111111191111111111111911919111111911111111111191111111119111191111911119111111111111111111111111111111911111111111111111111111111111111111111111199911111111111111111191111111111119111191111111111111111111111119111111111111111111111191111191111191111111111111111111111111119119111111111111111111111111111111111111111111111111111111111911111111111111111111111111111111111…
ENSG00000012124.10	CD22	35	ENSG00000126822.11	PLEKHG3	17	0.914179	co	1	1	1641	30	0	0	0	M0061	111111111111919199111111111111111111191111111111111911919111111911111111111191111111119111191111911119111111111111111111111111111111911111111111111111111111111111111111111111199911111111111111111191111111111119111191111111111111111111111119111111111111111111111191111191111191111111111111111111111111119119111111111111111111111111111111111111111111111111111111111911111111111111111111111111111111111…
ENSG00000126822.11	PLEKHG3	17	ENSG00000196187.7	TMEM63A	35	0.916783	co	1	1	1658	0	0	0	13	M0061	111111111111111161111111111111111111111111111111111611116111111611111111111161111111111111111111111116111111111111111611111111111111111111111111111111111111111111111111111111111611111111111111111111111111111116111111111111111111111111111116111111111111161111111161111111111111111111111111111111111111111111111111111111111111111111111111111111111111111111111111111111111111111111111111111111111111111…
ENSG00000167232.9	ZNF91	3	ENSG00000081386.8	ZNF510	3	0.911827	co	1	1	1647	2	21	0	1	M0062	118111111111111111111111111111111111111111111111111111111111111111111111111111111111111111111111111111111111111111111111111111111111111111111111111111111111111111111111118111111811111111111111111111111111111111111111111111111111111111111111111111111111111111111111111111111111111111111111111111111111111111111111111111111111111111111111111111111111111111111111111111111111111111111111111111111111111…
ENSG00000081386.8	ZNF510	3	ENSG00000204406.7	MBD5	3	0.902152	co	1	1	1629	0	13	0	29	M0062	118111111111111111111111111111111111111111111111111111111111111111111111111111111111111111111111111111111111111111111111111111111111111111111111111111111111111111111111118111111811111111111111111111111111111111111111111111111111111111111111111111111111111111111111111111111111111111111111111111111111111111111111111111111111111111111111111111111111111111111111111111111111111111111111111111111111111…
ENSG00000167232.9	ZNF91	3	ENSG00000204406.7	MBD5	3	0.897492	co	1	1	1639	2	1	0	29	M0062	111111111111111111111111111111111111111111111111111111111111111111111111111111111111111111111111111111111111111111111111111111111111111111111111111111111111111111111111111111111111111111111111111111111111111111111111111111111111111111111811111111111111111111111111111111111111111111111111111111111111111111111111111111111111111111111111111111111111111111111111111111111111111111111111111111111111111…
ENSG00000096093.10	EFHC1	6	ENSG00000181378.9	CFAP65	73	0.919858	co	1	1	187	1	0	0	1483	M0063	666166666666666666666666666666666666666666666666666666666666666666666666666966666666666666666666666666666666666666666666666666666666666666666666666666666666666666666666666666666666666666666666666666666666666666666666666666666666666666666666666666666666666666666666666666666666666666666666666666666666666666666666666666661666666666666666666666666666666666666666666666666666666666666666666666666666666…
ENSG00000096093.10	EFHC1	6	ENSG00000160838.9	LRRC71	69	0.897708	co	1	1	213	15	2	0	1441	M0063	666166166666666666666666666666666666666666666666661666666666666666666666666666166666666166666666666666666666666666666666666666666666166666666666666666666666666666666666666666666666666666666666666666666666666666666666666666666666666666666666666666666666666666666666666666666666666666666666666666666666666666666666666666666666666666666666666666666666666666666666666666666666666666666666666666666666666…
ENSG00000096093.10	EFHC1	6	ENSG00000168658.14	VWA3B	66	0.899282	co	1	1	182	7	0	0	1482	M0063	666166666666666666666666666666666666666666666666666666666666666666666666666666666666666666666666666666666666666666666666666666666666666666666666666666666666666666666666966666666666666666666666666666696666666666666666666666666666666666666666666666696696666666666666666666666666666666666666666666666666669666666666666666666666666666666666666666666666666666666666666666666666666666666666666666666666666…
ENSG00000183644.9	C11orf88	80	ENSG00000152760.5	TCTEX1D1	5	0.909788	co	1	1	208	1244	0	0	219	M0064	969196696996696969966999999999999999699969996999996966696999999699999999999696699969969699999999999999996999969969999999999999996999666999999999969969999966999999999699999999969999699999999999969969999699996999966966999969969969669996699699699999699996969999699669999969999969999969969996999699999999999999999969999999999999999999999999999999999999999999999999999999999999999999999999999999999999999…
ENSG00000162643.8	WDR63	65	ENSG00000152760.5	TCTEX1D1	5	0.903541	co	1	1	164	1507	0	0	0	M0064	999199999999999999999999999999999999999999999999999999999999999999999999999999999999999999999999999999999999999999999999999999999999999999999999999999999999999999999999999999999999999999999999999999999999999999999999999999999999999999999999999999999999999999999999999999999999999999999999999999999999999999999999999999999999999999999999999999999999999999999999999999999999999999999999999999999999999…
ENSG00000181378.9	CFAP65	73	ENSG00000152760.5	TCTEX1D1	5	0.898203	co	1	1	185	1484	2	0	0	M0064	999199999999999999999999999999999999999999999999999999999999999999999999999999999999999999999999999999999999999999999999999999999999999999999999999999999999999999999999999999999999999999999999999999999999999999999999999999999999999999999999999999999999999999999999999999999999999999999999999999999999999999999999999999991999999999999999999999999999999999999999999999999999999999999999999999999999999…
ENSG00000160838.9	LRRC71	69	ENSG00000152760.5	TCTEX1D1	5	0.897497	co	1	1	210	1461	0	0	0	M0064	999199999999999999999999999999999999999999999999999999999999999999999999999999999999999999999999999999999999999999999999999999999999999999999999999999999999999999999999999999999999999999999999999999999999999999999999999999999999999999999999999999999999999999999999999999999999999999999999999999999999999999999999999999999999999999999999999999999999999999999999999999999999999999999999999999999999999…
ENSG00000164746.9	C7orf57	70	ENSG00000152763.12	WDR78	17	0.933852	co	1	1	207	166	0	0	1298	M0065	666166666666666666666666666666666666666666666666666666666666666666666666666666666666666666666666666666666666666666666666666666666666666666666666666666666666666666666666666666666666666666666666666666666666666666666666666666666666666666666666666666666666666666666666666666666666666666666666666666666666666666666666666666669666666666666666696696666666666666666666666666666666696666666966666666666666666…
ENSG00000181378.9	CFAP65	73	ENSG00000152763.12	WDR78	17	0.915656	co	1	1	183	1487	1	0	0	M0065	999199999999999999999999999999999999999999999999999999999999999999999999999999999999999999999999999999999999999999999999999999999999999999999999999999999999999999999999999999999999999999999999999999999999999999999999999999999999999999999999999999999999999999999999999999999999999999999999999999999999999999999999999999991999999999999999999999999999999999999999999999999999999999999999999999999999999…
ENSG00000186710.7	CFAP73	40	ENSG00000152763.12	WDR78	17	0.91809	co	1	2	202	115	0	0	1298	M0065	666166666666666666666666666666666666666666666666666666666666666666666666666666666666666666666666666666666666666666666666666666666666666666666666666666666666666666666666666666666666666666666666666666666666666666666666666666666666666666666666666666666666666666666666666666666666666666666666666666666666666666666666666666660666666666666666606696666666666666666666666666666666696666666966666666666666666…
ENSG00000183644.9	C11orf88	80	ENSG00000152763.12	WDR78	17	0.917879	co	1	1	194	179	0	0	1298	M0065	666166666666666666666666666666666666666666666666666666666666666666666666666666666666666666666666666666666666666666666666666666666666666666666666666666666666666666666666666666666666666666666666666666666666666666666666666666666666666666666666666666666666666666666666666666666666666666666666666666666666666666666666666666669666666666666666696696666666666666666666666666666666696666666966666666666666666…
ENSG00000162643.8	WDR63	65	ENSG00000152763.12	WDR78	17	0.918886	co	1	1	162	1509	0	0	0	M0065	999199999999999999999999999999999999999999999999999999999999999999999999999999999999999999999999999999999999999999999999999999999999999999999999999999999999999999999999999999999999999999999999999999999999999999999999999999999999999999999999999999999999999999999999999999999999999999999999999999999999999999999999999999999999999999999999999999999999999999999999999999999999999999999999999999999999999…
ENSG00000112539.10	C6orf118	57	ENSG00000152763.12	WDR78	17	0.90226	co	1	1	230	143	0	0	1298	M0065	666166666666666666666666666666666666666666666666666666666666666666666666666666666666666666666666666666666666666666666666666666666666666666666666666666666666666666666666666666666666666666666666666666666666666666666666666666666666666666666666666666666666666666666666666666666666666666666666666666666666666666666666666666669666666666666666696696666666666666666666666666666666696666666966666666666666666…
ENSG00000169314.10	C22orf15	65	ENSG00000152763.12	WDR78	17	0.907118	co	1	1	154	219	0	0	1298	M0065	666166666666666666666666666666666666666666666666666666666666666666666666666666666666666666666666666666666666666666666666666666666666666666666666666666666666666666666666666666666666666666666666666666666666666666666666666666666666666666666666666666666666666666666666666666666666666666666666666666666666666666666666666666669666666666666666696696666666666666666666666666666666696666666966666666666666666…
ENSG00000158428.3	CATIP	55	ENSG00000152763.12	WDR78	17	0.903177	co	1	1	201	1470	0	0	0	M0065	999199999999999999999999999999999999999999999999999999999999999999999999999999999999999999999999999999999999999999999999999999999999999999999999999999999999999999999999999999999999999999999999999999999999999999999999999999999999999999999999999999999999999999999999999999999999999999999999999999999999999999999999999999999999999999999999999999999999999999999999999999999999999999999999999999999999999…
ENSG00000167646.9	DNAAF3	68	ENSG00000152763.12	WDR78	17	0.897386	co	1	1	173	199	1	0	1298	M0065	666166666666666666666666666666666666666666666666666666666666666666666666666666666666666666666666666666666666666666666666666666666666666666666666666666666666666666666666666666666666666666666666666666666666666666666666666666666666666666666666666666666666666666666666666666666666666666666666666666666666666666666666666666669666666666666666696696666666666666666666666666666666696666666966666666666666666…
ENSG00000140481.9	CCDC33	71	ENSG00000152763.12	WDR78	17	0.897131	co	1	1	165	207	1	0	1298	M0065	666166666666666666666666666666666666666666666666666666666666666666666666666666666666666666666666666666666666666666666666666666666666666666666666666666666666666666666666666666666666666666666666666666666666666666666666666666666666666666666666666666666666666666666666666666666666666666666666666666666666666666666666666666669666666666666666696696666666666666666666666666666666696666666966666666666666666…
ENSG00000183230.12	CTNNA3	7	ENSG00000169554.12	ZEB2	46	0.929157	co	2	2	1179	203	0	0	0	M0066	010000000000000090009000000000000000000090001090000090009000000000100000000000000000000000000000000000000000000000000000000000900000000000100000000000000900000000000000000000000000000000090000000000000000000000000000000900000010000000000000009000100000000000000000000000000090000090000090000000000000000000000919111191911119111199191111911111191111111919199111119111111119919191911919111119991991191…
ENSG00000187164.13	SHTN1	52	ENSG00000183230.12	CTNNA3	7	0.92614	co	2	2	1200	0	0	0	203	M0066	010000100010000060006000000000000000000060100060000060006000000000100100000000000000000100000000000100000000000000000000000000600000000000100000000000000601000000000100010001000100000000060000010001000000000000001000000600010010000000000001006101110010000000000100001010000060000060000060000000000000000000000616111161611116111166161111611111161111111616166111116111111116616161611616111116661661161…
ENSG00000183230.12	CTNNA3	7	ENSG00000184007.13	PTP4A2	65	0.904548	co	1	2	1199	203	0	0	0	M0066	010100100010000090009000000000000000000090001090000090009000000000100100000100000000000100000000000100000000000000000100000000901000000000000000000010000900000000000000010000000100000010090000010000010000000000000000000900010000000000000001009001100010000100000000001000000190000090000090000000000000000000000919111191911119111199191111911111191111111919199111119111111119919191911919111119991991191…
ENSG00000101190.8	TCFL5	14	ENSG00000169554.12	ZEB2	46	0.924264	co	1	1	1667	0	4	0	0	M0067	111111111111111111111111111111111111111181111111111181111111111111111111111111111111111111111111111111111111111111111111111111111111111111111111111111111111111111111111111111111111111111111111111111111111111111111111111111111111111111111111111111111111111111111111111111111111111111111111111111111111111111111111111111111111111111111111111111111111111111111111111111111111111111111111111111111111111…
ENSG00000101190.8	TCFL5	14	ENSG00000184007.13	PTP4A2	65	0.917113	co	1	1	1669	0	2	0	0	M0067	111111111111111111111111111111111111111111111111111111111111111111111111111111111111111111111111111111111111111111111111111111111111111111111111111111111111111111111111111111111111111111111111111111111111111111111111111111111111111111111111111111111111111111111111111111111111111111111111111111111111111111111111111111111111111111111111111111111111111111111111111111111111111111111111111111111111111…
ENSG00000101190.8	TCFL5	14	ENSG00000146063.14	TRIM41	24	0.916834	co	1	1	1658	0	13	0	0	M0067	111111111111111111111111111111111111111111111111111111111111111111111111111111111111111111111111111111111111111111111111111111111111111111111111111111111111111111111111111111111111111111111111111111111111111111111111111111111111111111111111111111111111111111111111111111111111111111111111111111111111111111111111111111111111111111111111111111111111111111111111111111111111111111111111111111111111111…
ENSG00000101190.8	TCFL5	14	ENSG00000198121.9	LPAR1	48	0.912542	co	1	1	1669	0	2	0	0	M0067	111111111111111111111111111111111111111111111111111111111111111111111111111111111111111111111111111111111111111111111111111111111111111111111111111111111111111111111111111111111111111111111111111111111111111111111111111111111111111111111111111111111111111111111111111111111111111111111111111111111111111111111111111111111111111111111111111111111111111111111111111111111111111111111111111111111111111…
ENSG00000101190.8	TCFL5	14	ENSG00000187164.13	SHTN1	52	0.911768	co	1	1	1669	0	2	0	0	M0067	111111111111111111111111111111111111111111111111111111111111111111111111111111111111111111111111111111111111111111111111111111111111111111111111111111111111111111111111111111111111111111111111111111111111111111111111111111111111111111111111111111111111111111111111111111111111111111111111111111111111111111111111111111111111111111111111111111111111111111111111111111111111111111111111111111111111111…
ENSG00000101190.8	TCFL5	14	ENSG00000033327.8	GAB2	47	0.911344	co	1	1	1669	0	2	0	0	M0067	111111111111111111111111111111111111111111111111111111111111111111111111111111111111111111111111111111111111111111111111111111111111111111111111111111111111111111111111111111111111111111111111111111111111111111111111111111111111111111111111111111111111111111111111111111111111111111111111111111111111111111111111111111111111111111111111111111111111111111111111111111111111111111111111111111111111111…
ENSG00000101190.8	TCFL5	14	ENSG00000064787.8	BCAS1	49	0.917593	co	1	1	1669	0	2	0	0	M0067	111111111111111111111111111111111111111111111111111111111111111111111111111111111111111111111111111111111111111111111111111111111111111111111111111111111111111111111111111111111111111111111111111111111111111111111111111111111111111111111111111111111111111111111111111111111111111111111111111111111111111111111111111111111111111111111111111111111111111111111111111111111111111111111111111111111111111…
ENSG00000101190.8	TCFL5	14	ENSG00000129250.7	KIF1C	36	0.903177	co	1	1	1669	0	2	0	0	M0067	111111111111111111111111111111111111111111111111111111111111111111111111111111111111111111111111111111111111111111111111111111111111111111111111111111111111111111111111111111111111111111111111111111111111111111111111111111111111111111111111111111111111111111111111111111111111111111111111111111111111111111111111111111111111111111111111111111111111111111111111111111111111111111111111111111111111111…
ENSG00000101190.8	TCFL5	14	ENSG00000071054.11	MAP4K4	43	0.903792	co	1	1	1669	0	2	0	0	M0067	111111111111111111111111111111111111111111111111111111111111111111111111111111111111111111111111111111111111111111111111111111111111111111111111111111111111111111111111111111111111111111111111111111111111111111111111111111111111111111111111111111111111111111111111111111111111111111111111111111111111111111111111111111111111111111111111111111111111111111111111111111111111111111111111111111111111111…
ENSG00000101190.8	TCFL5	14	ENSG00000064393.11	HIPK2	39	0.907022	co	1	1	1669	0	2	0	0	M0067	111111111111111111111111111111111111111111111111111111111111111111111111111111111111111111111111111111111111111111111111111111111111111111111111111111111111111111111111111111111111111111111111111111111111111111111111111111111111111111111111111111111111111111111111111111111111111111111111111111111111111111111111111111111111111111111111111111111111111111111111111111111111111111111111111111111111111…
ENSG00000101190.8	TCFL5	14	ENSG00000160781.11	PAQR6	26	0.898173	co	1	1	1669	0	2	0	0	M0067	111111111111111111111111111111111111111111111111111111111111111111111111111111111111111111111111111111111111111111111111111111111111111111111111111111111111111111111111111111111111111111111111111111111111111111111111111111111111111111111111111111111111111111111111111111111111111111111111111111111111111111111111111111111111111111111111111111111111111111111111111111111111111111111111111111111111111…
ENSG00000065809.9	FAM107B	12	ENSG00000184007.13	PTP4A2	65	0.921728	co	1	2	1411	0	0	0	0	M0068	111100100010111000000000000000001000000100101000001000000000000001101100000100100000010100000000000101000000000001000100000000000000000000100000000010000000000000000100010000000100000010000000010100000000000000001000000100010010000001100001100001100010000000000000001000000100000010000000000010000000000000000111111111111111111111111111111111111111111111111111111111111111111111111111111111111111111…
ENSG00000065809.9	FAM107B	12	ENSG00000169554.12	ZEB2	46	0.897852	co	1	2	1388	0	0	0	0	M0068	110100100000010000000000000000000000010000101000000000000000000001101100000100000000000000000000000001000000000000000000000000000000000000100000000010000000000000000100000000000000000010000000000000000000000000001000000000010010000001100000100001100000000000000000001000010000000000000000000000000000100001000111111111111111111111111111111111111111111111111111111111111111111111111111111111111111111…
ENSG00000065809.9	FAM107B	12	ENSG00000113578.13	FGF1	51	0.899705	co	2	2	1436	0	0	0	0	M0068	111100100010110000000000000000001010110100101000101000010000001001101101000110111000010000100001000101000010001010000000010010000000010000100001010010000010000000000100011000000000101010000010010100000000001000001001000010010010000001100011100101100010000000000000001010010100000001001000000110000010100001000111111111111111111111111111111111111111111111111111111111111111011111111111101111111111111…
ENSG00000105479.11	CCDC114	16	ENSG00000160401.10	CFAP157	23	0.952736	co	1	1	343	281	0	0	1047	M0069	969199991699999166699119996969999999966969616966999666999919699966991999999699999999999991699966999996999969696999996699969699999966919699999699699999199699996199169699996996969691999999999669169696669966999996691999999999969699699196999999966999699999999999699199969696119999199996999999969696699996996996999666966666961666666666666666666666666666666661666669666666966666616666666666666696661666696…
ENSG00000105479.11	CCDC114	16	ENSG00000186710.7	CFAP73	40	0.943593	co	1	1	325	115	0	0	1231	M0069	666166666666666669666666666666666666669666666666966666666666666669666666666966666666669666666666666666696669666666666666666666669666666666666666666666666666666666666666666966666666666666666666666666696966669666666666666666669666969666666666666666666666666666666666666666666666666666666666666666666666666666669666666666661666666666666666696666666666666666666696666666969666666666666669666666691661666…
ENSG00000105479.11	CCDC114	16	ENSG00000160838.9	LRRC71	69	0.939023	co	1	1	210	20	0	0	1441	M0069	666166966666666666666666666666666666666666666666669666666666666666666666666666966666666966666666666666666666666666666666666666666666966666666666666666666666666666666666666666666666666666666666666666666666666666666666666666666666666666666666666666666666666666666666666666666666666666666666666666666666666666666666666666666666666666666666666666666666666666666666666666666666666666666666666666666666666…
ENSG00000105479.11	CCDC114	16	ENSG00000213085.5	CFAP45	47	0.921173	co	1	1	284	267	0	0	1120	M0069	996199691999999169999119991996969999999999616999699999999619999669961999999999999999999991696996999996996999996999999699699669999699616999699999969996199999966199199999696669999996696999999996166999699699996999991969999699996999699199699996699999699999996699999199999969119999669996696669999999699999999996999666666666666966666666666666666666666666666666666666666666666666666666666666666666666666666…
ENSG00000105479.11	CCDC114	16	ENSG00000136918.3	WDR38	45	0.922549	co	1	1	261	160	0	0	1250	M0069	666169666966666666669666666666666666666666666669666696966966666666666696696666666696669666666996699666666666666666696669666666966666666696666666669996966996669669966666669696666969666669666669966669966666666669666696696966696669666666696669669696666696666999666666696666666666669666669666666969666966699666666666666669661666696666666666666966666666666669666666666666666666966666666666666666666996666…
ENSG00000105479.11	CCDC114	16	ENSG00000171595.9	DNAI2	56	0.929112	co	1	1	193	187	0	0	1291	M0069	966166966966966699666666669966666669699666666666696696669699666699966696699966669696669966969666969699669699669696696669666666696666666696699969696966966966966699696966696696969666699966966969666666696669666669696699666669996669666666696699966699669699666966699669966696666669666696966696666969999996699666666666996666666666666666669666666966666666666666966666966696666666699966666666666969666696669…
ENSG00000105479.11	CCDC114	16	ENSG00000186973.6	FAM183A	40	0.917983	co	1	1	341	378	0	0	952	M0069	666166966996969699696696669699999969669699699696699699999669666966666696999696969699699696969696969966699696966696699969696966669996969669669996669699699999999699669666999996996969966996699669966699969999996996996696969669999966996696666669996669996999996999999699666969666699666699669966969966996699966966969666966666669966696669669666966666669666966966996696966966666696666669666666969666666666666…
ENSG00000105479.11	CCDC114	16	ENSG00000141294.5	LRRC46	34	0.911266	co	1	1	316	297	0	0	1058	M0069	999199991999999199999119991999999999969996919969999999999919999996991999999699999999999991699999999999999969996999999699999999999999919999699999999999199999999199199999999999999991999999999699199999999999999999991999999999969999999199999969999999999999999999699199999999119999199996999999999999699999996996999666666666661666666666666666666666666666666666666699666666666666616666666666666666696666666…
ENSG00000105479.11	CCDC114	16	ENSG00000158428.3	CATIP	55	0.915962	co	1	1	215	69	0	0	1387	M0069	666166666666666696666666666666666666669666666666666966669666669666666666666966666666666666666666669666669666666666666666666666666666666666666666666666666666966666666666666696666666696666666669666666696666666696666666666666666666696666666666666666666666666696699696669666666699666996966966666666666966666666666666666669666666666666666666666666666966666666666696666696666666666666666666666666666666666…
ENSG00000105479.11	CCDC114	16	ENSG00000112539.10	C6orf118	57	0.91733	co	1	1	236	74	0	0	1361	M0069	666166666666696666666666666666966666666666666696966966666666666966666696666969666666666696666666666969666966666666666666666666966666966666666666696666666666966969699966696666669696666666966666666669666666666666696666699666666666666696666666666666666666696666966666666966666966666669666666666666666666666666666666666666666666166666666666666666666666666666666666666666666666666666666666666666666666666…
ENSG00000105479.11	CCDC114	16	ENSG00000215187.5	FAM166B	28	0.917459	co	1	1	356	281	0	0	1034	M0069	966196666669999666666669666669669969666999966669666669666666669666666699666669996966696966666696666699666966669666666699666666666996616996669696666666669996666696666966696666666666666666696666696966669666666666996666966666666666666166666696699666969666666666996196666666666996666669666666999696666666666666999666969166661666666669696166696696666666666666666696666666666666666969166666666666661666666…
ENSG00000105479.11	CCDC114	16	ENSG00000181378.9	CFAP65	73	0.904058	co	1	1	183	5	0	0	1483	M0069	666166666666666666666666666666666666666666666666666666666666666666666666666966666666666666666666666666666666666666666666666666666666666666666666666666666666666666666666666666666666666666666666666666666666666666666666666666666666666666666666666666666666666666666666666666666666666666666666666666666666666666666666666666661666666666666666666666666666666666666666666666666666666666666666666666666666666…
ENSG00000105479.11	CCDC114	16	ENSG00000243910.3	TUBA4B	61	0.905017	co	1	1	205	73	0	0	1393	M0069	666166666666666666666666666666666666666666666666666666666666666666666666666666666666666666666666666669666666666666666666666666666666666666666666666666666666666666666666696666666666666666666666666666666666666666666666666666666666666666966666666666666696666666666666666666666666669966666666666666666666666666666666666666661666666666666966666669666666666666666666666696666666666666666666666666666666666…
ENSG00000105479.11	CCDC114	16	ENSG00000077327.11	SPAG6	54	0.902474	co	1	1	327	211	0	0	1133	M0069	666166666966666696669666666696666666666666666996666666666666666666666666696666666669669666696666666669666666666666966666666666666666666666666666696666696669696966696666666666969666966666696966666666966666966666666669666666666669666666666696666666666666996666666696666666666666666669666696669666669666669666666666999669691666669996666666991696996966669961699999666966996966916999616666696996691991696…
ENSG00000105479.11	CCDC114	16	ENSG00000159625.10	DRC7	28	0.903704	co	2	2	189	82	0	0	1356	M0069	666166666666666666666666666666666666666666666666666666966666666666666666666666666666666666666666666666696666666666666666666666696666669666666666666666666666666666666666666666666666666666666666666666666666666666666666666666666666666666666666666666666666696666666666666696666666666666666696666666666666666666666666666666660666666666666666666666666666666666666666666666666666666666666666666666666666666…
ENSG00000105479.11	CCDC114	16	ENSG00000152611.7	CAPSL	36	0.897487	co	1	1	301	242	0	0	1128	M0069	696166666966666696666666666666669666966666666699666666669966666666666666966669666696669696666966666666666666666966666666669666996666666666666696696666666966666699696696666969666696666666666666666696666666666669966666666966966666666666666669666666696666696699666666666666666696966666666666666966696666666666666666666666666666696696669666666666666666666666666666666666669666666666169696666966696666696…
ENSG00000141294.5	LRRC46	34	ENSG00000163060.6	TEKT4	4	0.924047	co	1	1	209	245	0	0	1217	M0070	699166966969966696699966696666666669669666669666666696966666669966966669696996666696969666666669666696699699969996696669696966966669666666666666696669669669669996999666699699666966996669996699666969966969966696666996999996999966996666999966966966666696666666666696666696666666669696669666666669996666666966966696966666661966666669666669666669669669666666666669996666666696666966666666966966666696666…
ENSG00000186710.7	CFAP73	40	ENSG00000163060.6	TEKT4	4	0.905361	co	1	1	220	234	0	0	1217	M0070	699166966969966696699966696666666669669666669666666696966666669966966669696996666696969666666669666696699699969996696669696966966669666666666666696669669669669996999666699699666966996669996699666969966969966696666996999996999966996666999966966966666696666666666696666696666666669696669666666669996666666966966696966666661966666669666669666669669669666666666669996666666696666966666666966966666696666…
ENSG00000158428.3	CATIP	55	ENSG00000163060.6	TEKT4	4	0.901655	co	1	1	180	274	0	0	1217	M0070	699166966969966696699966696666666669669666669666666696966666669966966669696996666696969666666669666696699699969996696669696966966669666666666666696669669669669996999666699699666966996669996699666969966969966696666996999996999966996666999966966966666696666666666696666696666666669696669666666669996666666966966696966666669966666669666669666669669669666666666669996666666696666966666666966966666696666…
ENSG00000215187.5	FAM166B	28	ENSG00000163060.6	TEKT4	4	0.903221	co	1	1	219	1452	0	0	0	M0070	999199999999999999999999999999999999999999999999999999999999999999999999999999999999999999999999999999999999999999999999999999999999999999999999999999999999999999999999999999999999999999999999999999999999999999999999999999999999999999999999999999999999999999999999999999999999999999999999999999999999999999999999999999991999999999999999999999999999999999999999999999999999999999999999999999999999999…
ENSG00000163885.7	CFAP100	11	ENSG00000160838.9	LRRC71	69	0.943379	co	1	1	210	1461	0	0	0	M0071	999199999999999999999999999999999999999999999999999999999999999999999999999999999999999999999999999999999999999999999999999999999999999999999999999999999999999999999999999999999999999999999999999999999999999999999999999999999999999999999999999999999999999999999999999999999999999999999999999999999999999999999999999999999999999999999999999999999999999999999999999999999999999999999999999999999999999…
ENSG00000163885.7	CFAP100	11	ENSG00000181378.9	CFAP65	73	0.938029	co	1	1	186	1485	0	0	0	M0071	999199999999999999999999999999999999999999999999999999999999999999999999999999999999999999999999999999999999999999999999999999999999999999999999999999999999999999999999999999999999999999999999999999999999999999999999999999999999999999999999999999999999999999999999999999999999999999999999999999999999999999999999999999991999999999999999999999999999999999999999999999999999999999999999999999999999999…
ENSG00000163885.7	CFAP100	11	ENSG00000243910.3	TUBA4B	61	0.932792	co	1	1	205	1466	0	0	0	M0071	999199999999999999999999999999999999999999999999999999999999999999999999999999999999999999999999999999999999999999999999999999999999999999999999999999999999999999999999999999999999999999999999999999999999999999999999999999999999999999999999999999999999999999999999999999999999999999999999999999999999999999999999999999991999999999999999999999999999999999999999999999999999999999999999999999999999999…
ENSG00000171595.9	DNAI2	56	ENSG00000163885.7	CFAP100	11	0.926911	co	1	1	194	343	0	0	1134	M0071	666166666666666666666666666666666666666666666666666666666666666666666666666666666666666666666666666666666666666666666666666666666666666666666666666666666666666666666666666666666666666666666666666666666666666666666666666666666666666666666666666666666666666666666666666666666666666666666666666666666666666666666666666966669666666666666666666666666666696666666666669666666666666666666666666666666666666…
ENSG00000163885.7	CFAP100	11	ENSG00000213085.5	CFAP45	47	0.925377	co	1	1	248	1423	0	0	0	M0071	999199999999999999999999999999999999999999999999999999999999999999999999999999999999999999999999999999999999999999999999999999999999999999999999999999999999999999999999999999999999999999999999999999999999999999999999999999999999999999999999999999999999999999999999999999999999999999999999999999999999999999999999999999999999999999999999999999999999999999999999999999999999999999999999999999999999999…
ENSG00000167646.9	DNAAF3	68	ENSG00000163885.7	CFAP100	11	0.916971	co	1	1	179	358	0	0	1134	M0071	666166666666666666666666666666666666666666666666666666666666666666666666666666666666666666666666666666666666666666666666666666666666666666666666666666666666666666666666666666666666666666666666666666666666666666666666666666666666666666666666666666666666666666666666666666666666666666666666666666666666666666666666666966669666666666666666666666666666696666666666669666666666666666666666666666666666666…
ENSG00000141294.5	LRRC46	34	ENSG00000163885.7	CFAP100	11	0.910563	co	1	1	273	264	0	0	1134	M0071	666166666666666666666666666666666666666666666666666666666666666666666666666666666666666666666666666666666666666666666666666666666666666666666666666666666666666666666666666666666666666666666666666666666666666666666666666666666666666666666666666666666666666666666666666666666666666666666666666666666666666666666666666966661666666666666666666666666666696666666666669666666666666666666666666666666666666…
ENSG00000136918.3	WDR38	45	ENSG00000163885.7	CFAP100	11	0.897175	co	1	1	247	290	0	0	1134	M0071	666166666666666666666666666666666666666666666666666666666666666666666666666666666666666666666666666666666666666666666666666666666666666666666666666666666666666666666666666666666666666666666666666666666666666666666666666666666666666666666666666666666666666666666666666666666666666666666666666666666666666666666666666966661666666666666666666666666666696666666666669666666666666666666666666666666666666…
ENSG00000007174.13	DNAH9	11	ENSG00000181378.9	CFAP65	73	0.942308	co	1	1	186	2	0	0	1483	M0072	666166666666666666666666666666666666666666666666666666666666666666666666666966666666666666666666666666666666666666666666666666666666666666666666666666666666666666666666666666666666666666666666666666666666666666666666666666666666666666666666666666666666666666666666666666666666666666666666666666666666666666666666666666661666666666666666666666666666666666666666666666666666666666666666666666666666666…
ENSG00000007174.13	DNAH9	11	ENSG00000162643.8	WDR63	65	0.912168	co	1	1	164	126	0	0	1381	M0072	666166966669669696666666669696666696966699696666699999666966969666696666696966699969666666666996966699699696666996669696669666966666999666669666666966699999699666666669969669669699696696696966996969666966666969969666966666696666969966966969666669669669996966666669696966666666669966666696666966699966969666666666666666666666666666666666666666666666666666666666666666666666666666666666666966666666666…
ENSG00000167646.9	DNAAF3	68	ENSG00000007174.13	DNAH9	11	0.898941	co	1	1	175	535	0	0	961	M0072	666166666666666666666666666666666666666666666666666666666666666666666666666666666666666666666666666666666666666666666666666666666666666666666666666666666666666666666666666666666666666666666666666666666666666666666666666666666666666666666666666666666666666666666666666666666666666666666666666666666666666666666666966966969666699699699696996966699996669669699999666666666666996699969699666969699969696…
ENSG00000007174.13	DNAH9	11	ENSG00000168658.14	VWA3B	66	0.899703	co	1	1	179	10	0	0	1482	M0072	666166666666666666666666666666666666666666666666666666666666666666666666666666666666666666666666666666666666666666666666666666666666666666666666666666666666666666666666966666666666666666666666666666696666666666666666666666666666666666666666666666696696666666666666666666666666666666666666666666666666669666666666666666666666666666666666666666666666666666666666666666666666666666666666666666666666666…
ENSG00000007174.13	DNAH9	11	ENSG00000164746.9	C7orf57	70	0.896942	co	1	1	223	69	0	0	1379	M0072	696166669666666696666666666669666696666669666666666666696666666966666666666966666669669666666666666669666669666666669666666669669666966666666669669666696669966666666666966666666669966666666666666666666966966666666669966666666666666666666666666696666666669666666666966666666696666666666699666666666669666669666666666666666666666666666666666696666666666696666666666666666696666669666666666666666666666…
ENSG00000007174.13	DNAH9	11	ENSG00000179813.2	FAM216B	41	0.897834	co	1	1	188	596	0	0	887	M0072	999199696999999999699999999996996999999699969969999999999999999696699699699999999999999999669999999699999999699999999999999999999999969696999999969999999999999999999999996999999999999999699969699999969996969996999999699999999969996999669699999999996999999999996999999999699999996999699999999999996999699999999696666666666666696666666966666696666969696666666666669966696666666966666666666666666666666…
ENSG00000177989.9	ODF3B	8	ENSG00000171595.9	DNAI2	56	0.934709	co	1	1	194	186	0	0	1291	M0073	966166966966966699666666669966666669699666666666696696669699666699966696699966669696669966969666969699669699669696696669666666696666666696699969696966966966966699696966696696969666699966966969666666696669666669696699666669996669666666696699966699669699666966699669966696666669666696966696666969999996699666666666996666666666666666669666666966666666666666966666966696666666699966666666666969666696669…
ENSG00000177989.9	ODF3B	8	ENSG00000160838.9	LRRC71	69	0.935785	co	1	1	214	15	1	0	1441	M0073	666166166666666666666666666666666666666666666666661666666666666666666666666666166666666166666666666666666666666666666666666666666666166666666666666666666666666666666666666666666666666666666666666666666666666666666666666666666666666666666666666666666666666666666666666666666666666666666666666666666666666666666666666666666666666666666666666666666666666666666666666666666666666666666666666666666666666…
ENSG00000177989.9	ODF3B	8	ENSG00000183644.9	C11orf88	80	0.919299	co	1	1	208	249	0	0	1214	M0073	966199699966669969696699669966996999996666996996966999699969966696696669696969696669969699669996696966669696696666669969666996996996699669966666966666669966999696699696666996966666969666966696669996666666966996696996699999999966969696696699996969696969966966666966699699666666666969666969666969669999996699696666666966996666669699669666666666696666669666996666969669666666996696669666666666966996669…
ENSG00000177989.9	ODF3B	8	ENSG00000140481.9	CCDC33	71	0.902706	co	1	1	168	282	0	0	1221	M0073	666169966696996966669666666696699666969999969696966696666996999669669696696966699669969696969969699666696666669699969669996996669666669666966966966666966969666696666969666996999666669669966996696969666996996999996696969966996969699666996996669669999696966666666669666696666699696699699666666666696666669696666666666666666966666696666666669666666666696696666666966996666666666666666666666666666666666…
ENSG00000177989.9	ODF3B	8	ENSG00000167646.9	DNAAF3	68	0.908694	co	1	1	179	48	0	0	1444	M0073	666166666666966666666666666666666666666666666966966666666666666666666666666996666666666666666696666966666666696666666666666966666666666666666666666966666666666666696966666666966666666666666666666666666666666666666666666966966666669666666669666666966666666666666696666666666666666666666666666666696666666666666666669696666666666666666696666666666666666666696666666666666666666666666666669666666666666…
ENSG00000177989.9	ODF3B	8	ENSG00000181378.9	CFAP65	73	0.906992	co	1	1	182	6	0	0	1483	M0073	666166666666666666666666666666666666666666666666666666666666666666666666666966666666666666666666666666666666666666666666666666666666666666666666666666666666666666666666666666666666666666666666666666666666666666666666666666666666666666666666666666666666666666666666666666666666666666666666666666666666666666666666666666661666666666666666666666666666666666666666666666666666666666666666666666666666666…
ENSG00000177989.9	ODF3B	8	ENSG00000243910.3	TUBA4B	61	0.905642	co	1	1	207	71	0	0	1393	M0073	666166666666666666666666666666666666666666666666666666666666666666666666666666666666666666666666666669666666666666666666666666666666666666666666666666666666666666666666696666666666666666666666666666666666666666666666666666666666666666966666666666666696666666666666666666666666669966666666666666666666666666666666666666661666666666666966666669666666666666666666666696666666666666666666666666666666666…
ENSG00000177989.9	ODF3B	8	ENSG00000112539.10	C6orf118	57	0.901517	co	1	1	253	57	0	0	1361	M0073	666166666666696666666666666666966666666666666696966966666666666966666696666969666666666696666666666969666966666666666666666666966666966666666666696666666666966969699966696666669696666666966666666669666666666666696666699666666666666696666666666666666666696666966666666966666966666669666666666666666666666666666666666666666666966666666666666666666666666666666666666666666666666666666666666666666666666…
ENSG00000101265.11	RASSF2	16	ENSG00000136541.10	ERMN	84	0.943159	co	2	3	1209	0	0	0	0	M0074	000101110010010000000001000000001000000010101001000011000110000000100110110101001000000000100101000100000010000001011000000001010000001101000000100101000100000001000100010000000110000010000000010000011010000000001000001000010100000000000000000101110011001000010000001000000101000000000100000011100000001000000111111101111110111111111110111111111111111111110111110111111110110111111011111110011111111…
ENSG00000101265.11	RASSF2	16	ENSG00000197892.8	KIF13B	70	0.917099	co	2	2	1363	0	1	0	0	M0074	010001110100010000000011000000000010000000000000001000000110000000100100111001100000000100000100000000100000000100001000000001010000000101000000000110000000000000000000000000000000000000000000000000000000000000000000000000000000000000000000000001100001000100010000001000100100100000000000000000000000000000010111111111111111111111111111111111111111111111111111111111111110110111111111011111011111111…
ENSG00000101265.11	RASSF2	16	ENSG00000080822.12	CLDND1	85	0.906113	co	1	1	1668	0	3	0	0	M0074	111111111111111111111111111111111111111111111111111111111111111111111111111111111111111111111111111111111111111111111111111111111111111111111111111111111111111111111111111111111111111111111111111111111111111111111111111111111111111111111111111111111111111111111111111111111111111111111111111111111111111111111111111111111111111111111111111111111111111111111111111111111111111111111111111111111111111…
ENSG00000101265.11	RASSF2	16	ENSG00000242808.3	SOX2-OT	81	0.896459	co	1	2	1385	0	0	0	0	M0074	010100000000000000000001000000000000010000001000001000000100000001000100100100100000000000000001000110100010000000001000000000010000000100000000000010000000000000000000010000000000000000000000000000001000000000000000000000000000000000000000000101100000000000000000000000000001000000000100000000000000000000000111111111111111111111111111111111111111111111111111111011111111111111111111111111111111111…
ENSG00000173369.11	C1QB	14	ENSG00000159189.7	C1QC	16	0.991578	co	1	1	1664	6	1	0	0	M0075	111111111111111111111111119111111111111191111111111111111111111111111111111111111111111111111111111111111111111111111111111111111111111111111111111111111111111111111111111111111111111111111111111111111111111111911111111111111111111111111111111111111111111111111111111111111111111111191111111111111911111111111111111111111111111111111111111111111111111111111111111111111111111111111111111111111111111…
ENSG00000159189.7	C1QC	16	ENSG00000173372.12	C1QA	16	0.983172	co	1	1	1656	14	1	0	0	M0075	111111111111111111111111119111111111111191111111111111111111111111111111111111111111111911111111911111111111111111111111111111111111111111111111111111111119111111111111119119111111111111111111111111111111111111911111111111111111111111111111111111111119111111111191111111111111111111991111111111111111111111111111111111111111111111111111111111111111111111111111111111111111111111111111111111111111111…
ENSG00000173369.11	C1QB	14	ENSG00000173372.12	C1QA	16	0.984041	co	1	1	1656	14	1	0	0	M0075	111111111111111111111111119111111111111191111111111111111111111111111111111111111111111911111111911111111111111111111111111111111111111111111111111111111119111111111111119119111111111111111111111111111111111111911111111111111111111111111111111111111119111111111191111111111111111111991111111111111911111111111111111111111111111111111111111111111111111111111111111111111111111111111111111111111111111…
ENSG00000011600.7	TYROBP	26	ENSG00000162511.7	LAPTM5	25	0.97561	co	1	1	1659	0	1	0	11	M0075	111111111111111111111111111111111111111161111111111111111111111111111111111111111116111111111111611111111611111111111111111111111111111111111111111111111111111111116116111116111111111111111111111111111111111111611111111111111116111111111111111111111111111111111161111111111111116111111111111111111111111111111111111111111111111111111111111111111111111111111111111111111111111111111111111111111111111…
ENSG00000125730.12	C3	19	ENSG00000204472.8	AIF1	18	0.9536	co	1	1	1652	3	0	0	16	M0075	111111111111611111111111111111111111111161611111611111111111111111111111111111111116111911111111111111111111111111111111111111111111911111111111111111111116111111116111111166111111111111111111161111111111111111611111111111111111111111111111611111111111111111111116111111111111111111116111111111111611111111111111111111111111111111111111111111111111111111111111111111111111111111111111111111111111111…
ENSG00000158869.6	FCER1G	18	ENSG00000162511.7	LAPTM5	25	0.956103	co	1	1	1646	24	1	0	0	M0075	111111111911111111111111119111111111111191111911111111111111119111111111111111111119111111111111911111111911111111111111111111111111111111111111111111111111111111119119111199111111119111111111191111111111911111911111111111111119111111111111111111111111111111111191111191111111119111111111111111111911111111911111111111111111111111111111111111111111111111111111111111111111111111111111111111111111111…
ENSG00000011600.7	TYROBP	26	ENSG00000158869.6	FCER1G	18	0.951505	co	1	1	1653	0	2	0	16	M0075	111111111611111111111111116111111111111161111611111111111111116111111111111111111111111111111111111111111611111111111111111111111111111111111111111111111111111111111111111161111111116111111111161111111111611111611111111111111111111111111111111111111111111111111111111161111111111111111111111111111611111111611111111111111111111111111111111111111111111111111111111111111111111111111111111111111111111…
ENSG00000204472.8	AIF1	18	ENSG00000173372.12	C1QA	16	0.940307	co	1	1	1645	12	1	0	13	M0075	111111111111911111111111116111111111111161911111911111111111111111111111111111111119111611111111611111111111111111111111111111111111111111111111111111111116111111119111116196111111111111111111191111111111111111611111111111111111111111111111911111111116111111111169111111111111111111669111111111111911111111111111111111111111111111111111111111111111111111111111111111111111111111111111111111111111111…
ENSG00000204472.8	AIF1	18	ENSG00000162511.7	LAPTM5	25	0.949522	co	1	1	1648	11	1	0	11	M0075	111111111111911111111111111111111111111161911111911111111111111111111111111111111116111111111111611111111611111111111111111111111111111111111111111111111119111111116116111196111111111111111111191111111111111111611111111111111116111111111111911111111111111111111169111111111111116111119111111111111911111111111111111111111111111111111111111111111111111111111111111111111111111111111111111111111111111…
ENSG00000162511.7	LAPTM5	25	ENSG00000173372.12	C1QA	16	0.946625	co	1	1	1651	19	1	0	0	M0075	111111111111111111111111119111111111111191111111111111111111111111111111111111111119111911111111911111111911111111111111111111111111111111111111111111111119111111119119119119111111111111111111111111111111111111911111111111111119111111111111111111111119111111111191111111111111119111991111111111111111111111111111111111111111111111111111111111111111111111111111111111111111111111111111111111111111111…
ENSG00000162511.7	LAPTM5	25	ENSG00000159189.7	C1QC	16	0.944031	co	1	1	1656	14	1	0	0	M0075	111111111111111111111111119111111111111191111111111111111111111111111111111111111119111111111111911111111911111111111111111111111111111111111111111111111111111111119119111119111111111111111111111111111111111111911111111111111119111111111111111111111111111111111191111111111111119111191111111111111111111111111111111111111111111111111111111111111111111111111111111111111111111111111111111111111111111…
ENSG00000162511.7	LAPTM5	25	ENSG00000173369.11	C1QB	14	0.941692	co	1	1	1658	12	1	0	0	M0075	111111111111111111111111111111111111111191111111111111111111111111111111111111111119111111111111911111111911111111111111111111111111111111111111111111111111111111119119111119111111111111111111111111111111111111911111111111111119111111111111111111111111111111111191111111111111119111111111111111111911111111111111111111111111111111111111111111111111111111111111111111111111111111111111111111111111111…
ENSG00000158869.6	FCER1G	18	ENSG00000173372.12	C1QA	16	0.941272	co	1	1	1644	26	1	0	0	M0075	111111111911111111111111119111111111111191111911111111111111119111111111111111111111111911111111911111111911111111111111111111111111111111111111111111111119111111111111119199111111119111111111191111111111911111911111111111111111111111111111111111111119111111111191111191111111111111991111111111111911111111911111111111111111111111111111111111111111111111111111111111111111111111111111111111111111111…
ENSG00000158869.6	FCER1G	18	ENSG00000159189.7	C1QC	16	0.941773	co	1	1	1652	18	1	0	0	M0075	111111111911111111111111119111111111111191111911111111111111119111111111111111111111111111111111111111111911111111111111111111111111111111111111111111111111111111111111111191111111119111111111191111111111911111911111111111111111111111111111111111111111111111111111111191111111111111191111111111111911111111911111111111111111111111111111111111111111111111111111111111111111111111111111111111111111111…
ENSG00000158869.6	FCER1G	18	ENSG00000173369.11	C1QB	14	0.943098	co	1	1	1654	16	1	0	0	M0075	111111111911111111111111119111111111111191111911111111111111119111111111111111111111111111111111111111111911111111111111111111111111111111111111111111111111111111111111111191111111119111111111191111111111911111911111111111111111111111111111111111111111111111111111111191111111111111111111111111111911111111911111111111111111111111111111111111111111111111111111111111111111111111111111111111111111111…
ENSG00000125730.12	C3	19	ENSG00000173372.12	C1QA	16	0.946205	co	1	1	1655	2	1	0	13	M0075	111111111111111111111111116111111111111161111111111111111111111111111111111111111111111611111111611111111111111111111111111111111111911111111111111111111116111111111111116116111111111111111111111111111111111111611111111111111111111111111111111111111116111111111161111111111111111111661111111111111111111111111111111111111111111111111111111111111111111111111111111111111111111111111111111111111111111…
ENSG00000125730.12	C3	19	ENSG00000159189.7	C1QC	16	0.940456	co	1	1	1662	3	1	0	5	M0075	111111111111111111111111116111111111111161111111111111111111111111111111111111111111111911111111111111111111111111111111111111111111911111111111111111111111111111111111111111111111111111111111111111111111111111611111111111111111111111111111111111111111111111111111111111111111111111161111111111111111111111111111111111111111111111111111111111111111111111111111111111111111111111111111111111111111111…
ENSG00000011600.7	TYROBP	26	ENSG00000204472.8	AIF1	18	0.946575	co	1	1	1654	0	1	0	16	M0075	111111111111611111111111111111111111111161611111611111111111111111111111111111111116111111111111111111111111111111111111111111111111111111111111111111111116111111116111111166111111111111111111161111111111111111611111111111111111111111111111611111111111111111111116111111111111111111116111111111111611111111111111111111111111111111111111111111111111111111111111111111111111111111111111111111111111111…
ENSG00000011600.7	TYROBP	26	ENSG00000066336.7	SPI1	16	0.947101	co	1	1	1646	0	4	0	21	M0075	111111111111111111111111111111111111116111111111111111111111111111111111111111111116111111111111111111111111111111111111111111111111111111111161611111111111111111111111111116111111161116111111161111111111111111611111111111111111111111161111111111111116111111116161111111111111116111611161111111116611116111111111111111111111111111111111111111111111111111111111111111111111111111111111111111111111111…
ENSG00000125730.12	C3	19	ENSG00000162511.7	LAPTM5	25	0.947551	co	1	1	1656	3	1	0	11	M0075	111111111111111111111111111111111111111161111111111111111111111111111111111111111116111911111111611111111611111111111111111111111111911111111111111111111111111111116116111116111111111111111111111111111111111111611111111111111116111111111111111111111111111111111161111111111111116111111111111111111111111111111111111111111111111111111111111111111111111111111111111111111111111111111111111111111111111…
ENSG00000066336.7	SPI1	16	ENSG00000162511.7	LAPTM5	25	0.942275	co	1	1	1640	16	4	0	11	M0075	111111111111111111111111111111111111119161111111111111111111111111111111111111111116111111111111611111111611111111111111111111111111111111111191911111111111111111116116111116111111191119111111191111111111111111611111111111111116111111191111111111111119111111119161111111111111116111911191111111119911119111111111111111111111111111111111111111111111111111111111111111111111111111111111111111111111111…
ENSG00000066336.7	SPI1	16	ENSG00000158869.6	FCER1G	18	0.94317	co	1	1	1634	33	4	0	0	M0075	111111111911111111111111119111111111119191111911111111111111119111111111111111111119111111111111111111111911111111111111111111111111111111111191911111111111111111111111111199111111199119111111191111111111911111911111111111111111111111191111111111111119111111119191111191111111119111911191111111119911119111911111111111111111111111111111111111111111111111111111111111111111111111111111111111111111111…
ENSG00000011600.7	TYROBP	26	ENSG00000173372.12	C1QA	16	0.945232	co	1	1	1656	0	2	0	13	M0075	111111111111111111111111116111111111111161111111111111111111111111111111111111111111111611111111611111111111111111111111111111111111111111111111111111111116111111111111116116111111111111111111111111111111111111611111111111111111111111111111111111111116111111111161111111111111111111661111111111111111111111111111111111111111111111111111111111111111111111111111111111111111111111111111111111111111111…
ENSG00000203747.5	FCGR3A	9	ENSG00000173369.11	C1QB	14	0.941749	co	1	1	1494	176	1	0	0	M0075	111191991991991111191199199111191191919191911911911999919111199911111119191119119919119199911919911919111991191111111119191911111111111191119191911911919199199111199919911199919111199119111119999119911991991111991111199111191111199911191191991919111199111111199199111199191911199919999199111111919911911119999111999111111111111111111111111111111111119111111111111111119911119111111111911191111111111…
ENSG00000204472.8	AIF1	18	ENSG00000158869.6	FCER1G	18	0.93437	co	1	1	1643	11	1	0	16	M0075	111111111611911111111111116111111111111161911611911111111111116111111111111111111119111111111111111111111611111111111111111111111111111111111111111111111119111111119111111169111111116111111111161111111111611111611111111111111111111111111111911111111111111111111119111161111111111111119111111111111611111111611111111111111111111111111111111111111111111111111111111111111111111111111111111111111111111…
ENSG00000125730.12	C3	19	ENSG00000173369.11	C1QB	14	0.937305	co	1	1	1664	3	1	0	3	M0075	111111111111111111111111111111111111111161111111111111111111111111111111111111111111111911111111111111111111111111111111111111111111911111111111111111111111111111111111111111111111111111111111111111111111111111611111111111111111111111111111111111111111111111111111111111111111111111111111111111111611111111111111111111111111111111111111111111111111111111111111111111111111111111111111111111111111111…
ENSG00000132965.5	ALOX5AP	12	ENSG00000162511.7	LAPTM5	25	0.932418	co	1	1	1478	181	1	0	11	M0075	111111111991191191191199199111191191919169911911991999919111919911111119111111119916199199911919619119111611911111191119191111911111111191119199991119919199199111116916911196999111119119191199999119111991991119691111991919111116191111119191911919919199191191119169191199111991196199919191911119919911911111919119111111111119111111111911111111111111119111111111111111119911111111191111111191111111111…
ENSG00000203747.5	FCGR3A	9	ENSG00000159189.7	C1QC	16	0.933305	co	1	1	1494	176	1	0	0	M0075	111191991991991111191199199111191191919191911911911999919111199911111119191119119919119199911919911919111991191111111119191911111111111191119191911911919199199111199919911199919111199119111119999119911991991111991111199111191111199911191191991919111199111111199199111199191911199919999199111111919911911119999111999111111111111111111111111111111111119111111111111111119911119111111111911191111111111…
ENSG00000203747.5	FCGR3A	9	ENSG00000158869.6	FCER1G	18	0.936585	co	1	1	1494	176	1	0	0	M0075	111191991991991111191199199111191191919191911911911999919111199911111119191119119919119199911919911919111991191111111119191911111111111191119191911911919199199111199919911199919111199119111119999119911991991111991111199111191111199911191191991919111199111111199199111199191911199919999199111111919911911119999111999111111111111111111111111111111111119111111111111111119911119111111111911191111111111…
ENSG00000011600.7	TYROBP	26	ENSG00000125730.12	C3	19	0.935846	co	1	1	1666	1	0	0	4	M0075	111111111111111111111111111111111111111161111111111111111111111111111111111111111111111611111111111111111111111111111111111111111111611111111111111111111111111111111111111111111111111111111111111111111111111111911111111111111111111111111111111111111111111111111111111111111111111111111111111111111111111111111111111111111111111111111111111111111111111111111111111111111111111111111111111111111111111…
ENSG00000011600.7	TYROBP	26	ENSG00000159189.7	C1QC	16	0.936714	co	1	1	1665	0	1	0	5	M0075	111111111111111111111111116111111111111161111111111111111111111111111111111111111111111111111111111111111111111111111111111111111111111111111111111111111111111111111111111111111111111111111111111111111111111111611111111111111111111111111111111111111111111111111111111111111111111111161111111111111111111111111111111111111111111111111111111111111111111111111111111111111111111111111111111111111111111…
ENSG00000011600.7	TYROBP	26	ENSG00000173369.11	C1QB	14	0.930745	co	1	1	1667	0	1	0	3	M0075	111111111111111111111111111111111111111161111111111111111111111111111111111111111111111111111111111111111111111111111111111111111111111111111111111111111111111111111111111111111111111111111111111111111111111111611111111111111111111111111111111111111111111111111111111111111111111111111111111111111611111111111111111111111111111111111111111111111111111111111111111111111111111111111111111111111111111…
ENSG00000132965.5	ALOX5AP	12	ENSG00000158869.6	FCER1G	18	0.923945	co	1	1	1478	176	1	0	16	M0075	111111111691191191191199196111191191919169911611991999919111916911111119111111119919199199911919919119111611911111191119191111911111111191119199991119919199199111119919911169999111116119191199969119111991691119691111991919111119191111119191911919919199191191119199191169111991199199919191911119919611911111619119111111111119111111111911111111111111119111111111111111119911111111191111111191111111111…
ENSG00000066336.7	SPI1	16	ENSG00000173372.12	C1QA	16	0.92194	co	1	1	1638	16	4	0	13	M0075	111111111111111111111111116111111111119161111111111111111111111111111111111111111119111611111111611111111111111111111111111111111111111111111191911111111116111111111111116116111111191119111111191111111111111111611111111111111111111111191111111111111116111111119161111111111111119111661191111111119911119111111111111111111111111111111111111111111111111111111111111111111111111111111111111111111111111…
ENSG00000066336.7	SPI1	16	ENSG00000159189.7	C1QC	16	0.928759	co	1	1	1642	20	4	0	5	M0075	111111111111111111111111116111111111119161111111111111111111111111111111111111111119111111111111111111111111111111111111111111111111111111111191911111111111111111111111111119111111191119111111191111111111111111611111111111111111111111191111111111111119111111119191111111111111119111961191111111119911119111111111111111111111111111111111111111111111111111111111111111111111111111111111111111111111111…
ENSG00000066336.7	SPI1	16	ENSG00000173369.11	C1QB	14	0.925859	co	1	1	1645	19	4	0	3	M0075	111111111111111111111111111111111111119161111111111111111111111111111111111111111119111111111111111111111111111111111111111111111111111111111191911111111111111111111111111119111111191119111111191111111111111111611111111111111111111111191111111111111119111111119191111111111111119111911191111111119611119111111111111111111111111111111111111111111111111111111111111111111111111111111111111111111111111…
ENSG00000203747.5	FCGR3A	9	ENSG00000173372.12	C1QA	16	0.928959	co	1	1	1488	179	4	0	0	M0075	111191991991991111191199199111191191919191911911911999919111199911111119191119119919119999911919911919111991191111111119191911111111111191119191911911919199199111199919919199919111199119111119999119911991991111991111199111191111199911191191991919111199111111199199111199191911199919999199111111919911911119999111999111111111111111111111111111111111119111111111111111119911119111111111911191111111111…
ENSG00000204472.8	AIF1	18	ENSG00000159189.7	C1QC	16	0.929736	co	1	1	1651	14	1	0	5	M0075	111111111111911111111111116111111111111161911111911111111111111111111111111111111119111111111111111111111111111111111111111111111111111111111111111111111119111111119111111199111111111111111111191111111111111111611111111111111111111111111111911111111111111111111119111111111111111111169111111111111911111111111111111111111111111111111111111111111111111111111111111111111111111111111111111111111111111…
ENSG00000204472.8	AIF1	18	ENSG00000173369.11	C1QB	14	0.925622	co	1	1	1654	13	1	0	3	M0075	111111111111911111111111111111111111111161911111911111111111111111111111111111111119111111111111111111111111111111111111111111111111111111111111111111111119111111119111111199111111111111111111191111111111111111611111111111111111111111111111911111111111111111111119111111111111111111119111111111111611111111111111111111111111111111111111111111111111111111111111111111111111111111111111111111111111111…
ENSG00000160255.12	ITGB2	8	ENSG00000162511.7	LAPTM5	25	0.92383	co	1	1	1465	191	4	0	11	M0075	111191911991191191191119199191991199919969991911991999919119999911111119199191111996119999911999619199199699991119191199191911911111111119119199911119919199999111196916911196999111999119991999199119911991991191691991199919111116999111199199111919911999191191199169191199191191196199919999911919919911919111999111191111111111111111111111111111111111119111111111111111119911111111111111991111111111111…
ENSG00000125730.12	C3	19	ENSG00000158869.6	FCER1G	18	0.915576	co	1	1	1652	2	1	0	16	M0075	111111111611111111111111116111111111111161111611111111111111116111111111111111111111111911111111111111111611111111111111111111111111911111111111111111111111111111111111111161111111116111111111161111111111611111611111111111111111111111111111111111111111111111111111111161111111111111111111111111111611111111611111111111111111111111111111111111111111111111111111111111111111111111111111111111111111111…
ENSG00000125730.12	C3	19	ENSG00000203747.5	FCGR3A	9	0.911292	co	1	1	1492	2	1	0	176	M0075	111161661661661111161166166111161161616161611611611666616111166611111116161116116616116966611616611616111661161111111116161611111111911161116161611611616166166111166616611166616111166116111116666116611661661111661111166111161111166611161161661616111166111111166166111166161611166616666166111111616611611116666111666111111111111111111111111111111111116111111111111111116611116111111111611161111111111…
ENSG00000203747.5	FCGR3A	9	ENSG00000162511.7	LAPTM5	25	0.916156	co	1	1	1493	177	1	0	0	M0075	111191991991991111191199199111191191919191911911911999919111199911111119191119119919119199911919911919111991191111111119191911111111111191119191911911919199199111199919911199919111199119111119999119911991991111991111199111191119199911191191991919111199111111199199111199191911199919999199111111919911911119999111999111111111111111111111111111111111119111111111111111119911119111111111911191111111111…
ENSG00000132965.5	ALOX5AP	12	ENSG00000173372.12	C1QA	16	0.910249	co	1	1	1471	183	4	0	13	M0075	111111111991191191191199196111191191919169911911991999919111919911111119111111119919199699911919619119111911911111191119191111911111111191119199991119919196199111119919916196999111119119191199999119111991991119691111991919111119191111119191911919919196191191119169191199111991199199669191911119919911911111919119111111111119111111111911111111111111119111111111111111119911111111191111111191111111111…
ENSG00000132965.5	ALOX5AP	12	ENSG00000159189.7	C1QC	16	0.913986	co	1	1	1476	189	1	0	5	M0075	111111111991191191191199196111191191919169911911991999919111919911111119111111119919199199911919919119111911911111191119191111911111111191119199991119919199199111119919911199999111119119191199999119111991991119691111991919111119191111119191911919919199191191119199191199111991199199969191911119919911911111919119111111111119111111111911111111111111119111111111111111119911111111191111111191111111111…
ENSG00000132965.5	ALOX5AP	12	ENSG00000173369.11	C1QB	14	0.910089	co	1	1	1478	189	1	0	3	M0075	111111111991191191191199199111191191919169911911991999919111919911111119111111119919199199911919919119111911911111191119191111911111111191119199991119919199199111119919911199999111119119191199999119111991991119691111991919111119191111119191911919919199191191119199191199111991199199919191911119919611911111919119111111111119111111111911111111111111119111111111111111119911111111191111111191111111111…
ENSG00000180353.6	HCLS1	10	ENSG00000159189.7	C1QC	16	0.916816	co	1	1	1491	176	4	0	0	M0075	111191111911991199191199199191999199919199911911991999919119991111111119199991119919199119911199919199191991911199111199191911111111111191119191911919919999999111199919911199199111199119191919199999911199991119991911199911191119199911199191111919111999191191199199199199999111199999991199111111919999919119919111111111111111111111111111111111111111111111111111111111119111111111111111111111111111111…
ENSG00000180353.6	HCLS1	10	ENSG00000173369.11	C1QB	14	0.912688	co	1	1	1493	174	4	0	0	M0075	111191111911991199191199199191999199919199911911991999919119991111111119199991119919199119911199919199191991911199111199191911111111111191119191911919919999999111199919911199199111199119191919199999911199991119991911199911191119199911199191111919111999191191199199199199999111199999911199111111919999919119919111111111111111111111111111111111111111111111111111111111119111111111111111111111111111111…
ENSG00000180353.6	HCLS1	10	ENSG00000162511.7	LAPTM5	25	0.917925	co	1	1	1493	174	4	0	0	M0075	111191111911991199191199199191999199919199911911991999919119991111111119199991119919199119911199919199191991911199111199191911111111111191119191911919919999999111199919911199199111199119191919199999911199991119991911199911191119199911199191111919111999191191199199199199999111199999911199111111919999919119919111111111111111111111111111111111111111111111111111111111119111111111111111111111111111111…
ENSG00000167613.11	LAIR1	11	ENSG00000162511.7	LAPTM5	25	0.911082	co	1	1	1111	547	2	0	11	M0075	919199999991999199191199999199999199919969999999991999999999999991119199999999999996999999911999619999999699999999999999199999991199911199999999991919919999999919196996919196999991999199999999999999999999991999691991999919191916999991199999999919919999991191199169199199999999196999999999999999919999919919999119999119111999119111111911119911111919999111111991919111919911191919991119991991119911999…
ENSG00000160255.12	ITGB2	8	ENSG00000125730.12	C3	19	0.912935	co	1	1	1464	199	4	0	4	M0075	111191911991191191191119199191991199919969991911991999919119999911111119199191111999119699911999919199199999991119191199191911911111611119119199911119919199999111199919911199999111999119991999199119911991991191991991199919111119999111199199111919911999191191199199191199191191199199919999911919919911919111999111191111111111111111111111111111111111119111111111111111119911111111111111991111111111111…
ENSG00000160255.12	ITGB2	8	ENSG00000011600.7	TYROBP	26	0.917507	co	1	1	1464	201	5	0	1	M0075	111191911991191191191119199191991199919999991911991999919119999911111119199191111999119999911999919199199999991119191199191911911111111119119199911119919199999111199919911199999111999119991999199119911991991191691991199919111119999111199199111919911999191191199199191199191191199199919999911919919911919111999111191111111111111111111111111111111111119111111111111111119911111111111111991111111111111…
ENSG00000160255.12	ITGB2	8	ENSG00000173372.12	C1QA	16	0.912515	co	1	1	1461	191	6	0	13	M0075	111191911991191191191119196191991199919969991911991999919119999911111119199191111999119699911999619199199999991119191199191911911111111119119199911119919196999111199919916196999111999119991999199119911991991191691991199919111119999111199199111919911996191191199169191199191191199199669999911919919911919111999111191111111111111111111111111111111111119111111111111111119911111111111111991111111111111…
ENSG00000160255.12	ITGB2	8	ENSG00000204472.8	AIF1	18	0.910432	co	1	1	1463	188	4	0	16	M0075	111191911991691191191119199191991199919969691911691999919119999911111119199191111996119999911999919199199999991119191199191911911111111119119199911119919196999111196919911166999111999119991999169119911991991191691991199919111119999111199199611919911999191191199196191199191191199199916999911919919611919111999111191111111111111111111111111111111111119111111111111111119911111111111111991111111111111…
ENSG00000160255.12	ITGB2	8	ENSG00000066336.7	SPI1	16	0.915777	co	1	1	1461	182	7	0	21	M0075	111191911991191191191119199191991199916999991911991999919119999911111119199191111996119999911999919199199999991119191199191911911111111119119169611119919199999111199919911196999111969116991999169119911991991191691991199919111119999111169199111919911996191191196169191199191191196199619969911919916611916111999111191111111111111111111111111111111111119111111111111111119911111111111111991111111111111…
ENSG00000066336.7	SPI1	16	ENSG00000204472.8	AIF1	18	0.903345	co	1	1	1635	16	4	0	16	M0075	111111111111611111111111111111111111119161611111611111111111111111111111111111111116111111111111111111111111111111111111111111111111111111111191911111111116111111116111111166111111191119111111161111111111111111611111111111111111111111191111611111111119111111119196111111111111119111916191111111119611119111111111111111111111111111111111111111111111111111111111111111111111111111111111111111111111111…
ENSG00000160255.12	ITGB2	8	ENSG00000159189.7	C1QC	16	0.90461	co	1	1	1464	198	4	0	5	M0075	111191911991191191191119196191991199919969991911991999919119999911111119199191111999119999911999919199199999991119191199191911911111111119119199911119919199999111199919911199999111999119991999199119911991991191691991199919111119999111199199111919911999191191199199191199191191199199969999911919919911919111999111191111111111111111111111111111111111119111111111111111119911111111111111991111111111111…
ENSG00000160255.12	ITGB2	8	ENSG00000158869.6	FCER1G	18	0.900099	co	1	1	1465	186	4	0	16	M0075	111191911691191191191119196191991199919969991611991999919119996911111119199191111999119999911999919199199699991119191199191911911111111119119199911119919199999111199919911169999111996119991999169119911991691191691991199919111119999111199199111919911999191191199199191169191191199199919999911919919611919111699111191111111111111111111111111111111111119111111111111111119911111111111111991111111111111…
ENSG00000204472.8	AIF1	18	ENSG00000203747.5	FCGR3A	9	0.904364	co	1	1	1493	0	2	0	176	M0075	111161661661661111161166166111161161616161611611611666616111166611111116161116116616116166611616611616111661161111111116161611111111111161116161611611616166166111166616611166616111166116111116666116611661661111661111166111161111166611161161661616111166111111166166111166161611166616666166111111616611611116666111666111111111111111111111111111111111116111111111111111116611116111111111611161111111111…
ENSG00000167613.11	LAIR1	11	ENSG00000158869.6	FCER1G	18	0.907847	co	1	1	1111	542	2	0	16	M0075	919199999691999199191199996199999199919969999699991999999999996991119199999999999999999999911999919999999699999999999999199999991199911199999999991919919999999919199999919169999991996199999999969999999999691999691991999919191919999991199999999919919999991191199199199169999999199999999999999999919699919919699119999119111999119111111911119911111919999111111991919111919911191919991119991991119911999…
ENSG00000167613.11	LAIR1	11	ENSG00000180353.6	HCLS1	10	0.902427	co	1	1	1110	384	3	0	174	M0075	919169999691669166161166966169666166616966699699661666696996669991119196966669996696966996611966616966969669699966999966169699991199911169996969691616616666666919166696619166966991966196969696966666699966661996661691966619161916966691166969999616919666961161166166166166666999166666699966999999616666616916696119999119111999119111111911119911111919999111111991919111916911191919991119991991119911999…
ENSG00000167613.11	LAIR1	11	ENSG00000066336.7	SPI1	16	0.904266	co	1	1	1106	538	6	0	21	M0075	919199999991999199191199999199999199916999999999991999999999999991119199999999999996999999911999919999999999999999999999199999991199911199999969691919919999999919199999919196999991969196999999969999999999991999691991999919191919999991169999999919919996991191196169199199999999196999699969999999916699916919999119999119111999119111111911119911111919999111111991919111919911191919991119991991119911999…
ENSG00000180353.6	HCLS1	10	ENSG00000173372.12	C1QA	16	0.90393	co	1	1	1488	178	5	0	0	M0075	111191111911991199191199199191999199919199911911991999919119991111111119199991119919199919911199919199191991911199111199191911111111111191119191911919919999999111199919919199199111199119191919199999911199991119991911199911191119199911199191111919111999191191199199199199999111199999991199111111919999919119919111111111111111111111111111111111111111111111111111111111119111111111111111111111111111111…
ENSG00000180353.6	HCLS1	10	ENSG00000158869.6	FCER1G	18	0.905587	co	1	1	1492	175	4	0	0	M0075	111191111911991199191199199191999199919199911911991999919119999111111119199991119919199119911199919199191991911199111199191911111111111191119191911919919999999111199919911199199111199119191919199999911199991119991911199911191119199911199191111919111999191191199199199199999111199999911199111111919999919119919111111111111111111111111111111111111111111111111111111111119111111111111111111111111111111…
ENSG00000132965.5	ALOX5AP	12	ENSG00000180353.6	HCLS1	10	0.903371	co	1	1	1418	75	4	0	174	M0075	111161111691661166161166166161666166616166611611661666616116669911111116166661116616166196611966616166161661611166191166161611911111111161116169691616616666666111166616611166966111166116161696966666611966661116661611966619161116166611166161911616919666161161166166166166666991166666619166911119616666616116616119111111111119111111111911111111111111119111111111111111116911111111191111111191111111111…
ENSG00000125730.12	C3	19	ENSG00000066336.7	SPI1	16	0.902152	co	1	1	1642	4	4	0	21	M0075	111111111111111111111111111111111111116191111111111111111111111111111111111111111116111911111111111111111111111111111111111111111111911111111161611111111111111111111111111116111111161116111111161111111111111111611111111111111111111111161111111111111116111111116161111111111111116111611161111111116611116111111111111111111111111111111111111111111111111111111111111111111111111111111111111111111111111…
ENSG00000132965.5	ALOX5AP	12	ENSG00000203747.5	FCGR3A	9	0.908095	co	1	1	1428	66	1	0	176	M0075	111161661661661191161166166111161161616169611611691666616111966611111116161116116616196166611616619616111661961111191116161611911111111161116169691619616166166111166616611166696111166116191196666116611661661119661111966919161119166611169161661616919166191191166166191166161691166696666166911119616611611116666119666111111119111111111911111111111111116111111111111111116611116111191111611161111111111…
ENSG00000011600.7	TYROBP	26	ENSG00000132965.5	ALOX5AP	12	0.908721	co	1	1	1477	0	2	0	192	M0075	111111111661161161161166166111161161616166611611661666616111616611111116111111116616166166611616616116111611611111161116161111611111111161116166661116616166166111116616611166666111116116161166666116111661661116661111661616111116161111116161611616616166161161116166161166111661166166616161611116616611611111616116111111111116111111111611111111111111116111111111111111116611111111161111111161111111111…
ENSG00000167613.11	LAIR1	11	ENSG00000011600.7	TYROBP	26	0.897043	co	1	1	1110	557	3	0	1	M0075	919199999991999199191199999199999199919999999999991999999999999991119199999999999999999999911999919999999999999999999999199999991199911199999999991919919999999919199999919199999991999199999999999999999999991999691991999919191919999991199999999919919999991191199199199199999999199999999999999999919999919919999119999119111999119111111911119911111919999111111991919111919911191919991119991991119911999…
ENSG00000132965.5	ALOX5AP	12	ENSG00000066336.7	SPI1	16	0.899461	co	1	1	1468	175	7	0	21	M0075	111111111991191191191199199111191191916199911911991999919111919911111119111111119916199199911919919119111911911111191119191111911111111191119169691119919199199111119919911196999111169116191199969119111991991119691111991919111119191111169191911919919196191191116169191199111991196199619161911119916611916111919119111111111119111111111911111111111111119111111111111111119911111111191111111191111111111…
ENSG00000167613.11	LAIR1	11	ENSG00000132965.5	ALOX5AP	12	0.897033	co	1	1	1110	367	2	0	192	M0075	919199999661969169161166966199969169616966699699661666696999696691119196999999996696966966611696616996999699699999969996169999691199911169996966661916616966966919196696619166666991996196969966666996999669661996661991669616191916969991196969699616616966961161196166169166999669166966696969699996616699619919696116999119111996119111111611119911111919996111111991919111916611191919961119991961119911999…
ENSG00000167613.11	LAIR1	11	ENSG00000159189.7	C1QC	16	0.897936	co	1	1	1109	553	4	0	5	M0075	919199999991999199191199996199999199919969999999991999999999999991119199999999999999999999911999919999999999999999999999199999991199911199999999991919919999999919199999919199999991999199999999999999999999991999691991999919191919999991199999999919919999991191199199199199999999199999969999999999919999919919999119999119111999119111111911119911111919999111111991919111919911191919991119991991119911999…
ENSG00000125730.12	C3	19	ENSG00000132965.5	ALOX5AP	12	0.89614	co	1	1	1476	2	1	0	192	M0075	111111111661161161161166166111161161616166611611661666616111616611111116111111116616166966611616616116111611611111161116161111611111911161116166661116616166166111116616611166666111116116161166666116111661661116661111661616111116161111116161611616616166161161116166161166111661166166616161611116616611611111616116111111111116111111111611111111111111116111111111111111116611111111161111111161111111111…
ENSG00000066336.7	SPI1	16	ENSG00000203747.5	FCGR3A	9	0.897555	co	1	1	1488	2	5	0	176	M0075	111161661661661111161166166111161161616161611611611666616111166611111116161116116616116166611616611616111661161111111116161611111111111161116161611611616166166111166616611166616111166116111116666116611661661111661111166111161111166611161161661616111166111111166166111166161611166616666166111111616611619116666111666111111111111111111111111111111111116111111111111111116611116111111111611161111111111…
ENSG00000066336.7	SPI1	16	ENSG00000180353.6	HCLS1	10	0.899125	co	1	1	1489	1	7	0	174	M0075	111161111611661166161166166161666166616166611611661666616116661111111116166661116616166116611166616166161661611166111166161611111111111161116161611616616666666111166616611166166111166116161616166666611166661116661611166611161116166611166161111616111666161161166166166166666111166666611166111111616666616116616111111111111111111111111111111111111111111111111111111111116111111111111111111111111111111…
ENSG00000129250.7	KIF1C	36	ENSG00000107829.9	FBXW4	4	0.934486	co	1	1	1660	0	11	0	0	M0076	111111111111111111111111111111111111111111111111111111111111111111111111111111111111111111111111111111111111111111111111111111111111111111111111111111111111111111111111111111111111111111111111111111111111111111111111111111111111111111111111111111111111111111111111111111111111111111111111111111111111111111111111111111111111111111111111111111111111111111111111111111111111111111111111111111111111111…
ENSG00000125817.7	CENPB	28	ENSG00000107829.9	FBXW4	4	0.931111	co	1	1	1660	0	11	0	0	M0076	111111111111111111111111111111111111111111111111111111111111111111111111111111111111111111111111111111111111111111111111111111111111111111111111111111111111111111111111111111111111111111111111111111111111111111111111111111111111111111111111111111111111111111111111111111111111111111111111111111111111111111111111111111111111111111111111111111111111111111111111111111111111111111111111111111111111111…
ENSG00000107829.9	FBXW4	4	ENSG00000236859.2	NIFK-AS1	19	0.897736	co	1	1	1660	0	11	0	0	M0076	111111111111111111111111111111111111111111111111111111111111111111111111111111111111111111111111111111111111111111111111111111111111111111111111111111111111111111111111111111111111111111111111111111111111111111111111111111111111111111111111111111111111111111111111111111111111111111111111111111111111111111111111111111111111111111111111111111111111111111111111111111111111111111111111111111111111111…
ENSG00000064787.8	BCAS1	49	ENSG00000136938.8	ANP32B	12	0.912396	co	1	1	1671	0	0	0	0	M0077	111111111111111111111111111111111111111111111111111111111111111111111111111111111111111111111111111111111111111111111111111111111111111111111111111111111111111111111111111111111111111111111111111111111111111111111111111111111111111111111111111111111111111111111111111111111111111111111111111111111111111111111111111111111111111111111111111111111111111111111111111111111111111111111111111111111111111…
ENSG00000129250.7	KIF1C	36	ENSG00000136938.8	ANP32B	12	0.919579	co	1	1	1671	0	0	0	0	M0077	111111111111111111111111111111111111111111111111111111111111111111111111111111111111111111111111111111111111111111111111111111111111111111111111111111111111111111111111111111111111111111111111111111111111111111111111111111111111111111111111111111111111111111111111111111111111111111111111111111111111111111111111111111111111111111111111111111111111111111111111111111111111111111111111111111111111111…
ENSG00000033327.8	GAB2	47	ENSG00000136938.8	ANP32B	12	0.900662	co	2	2	1405	0	0	0	0	M0077	010000100000000000000000000000000100000100111000100000000000001100111100000000100000000010000000000101000000000001000000000000000000010000100000010010000000010000000000001000000001100010000000000000100100101000011000000100001010000001000000000101100000001100000000000000010100100000001000000000100000100010000111111111111111111111111111111111111110111111111111111111111111111111111111111111111111111…
ENSG00000136938.8	ANP32B	12	ENSG00000184007.13	PTP4A2	65	0.908668	co	2	2	1426	0	0	0	0	M0077	011100110010000000000000000000000000010110101000100000000100001001101100000100100000100100100001011101000010000001010100000110001100000000000100000011000000000000000000011000000110100010000000010000000000000000001000000100010000000001100001000101100010001100000000001000010100000000100100000010000000111000000111111111011111111111111111111111111111111111111111111111111111111111111111111111111111111…
ENSG00000136938.8	ANP32B	12	ENSG00000236859.2	NIFK-AS1	19	0.900752	co	1	1	1671	0	0	0	0	M0077	111111111111111111111111111111111111111111111111111111111111111111111111111111111111111111111111111111111111111111111111111111111111111111111111111111111111111111111111111111111111111111111111111111111111111111111111111111111111111111111111111111111111111111111111111111111111111111111111111111111111111111111111111111111111111111111111111111111111111111111111111111111111111111111111111111111111111…
ENSG00000136938.8	ANP32B	12	ENSG00000047849.17	MAP4	28	0.903899	co	1	1	1670	0	1	0	0	M0077	111111111111111111111111111111111111111111111111111111111111111111111111111111111111111111111111111111111111111111111111111111111111111111111111111111111111111111111111111111111111111111111111111111111111111111111111111111111111111111111111111111111111111111111111111111111111111111111111111111111111111111111111111111111111111111111111111111111111111111111111111111111111111111111111111111111111111…
ENSG00000198121.9	LPAR1	48	ENSG00000136938.8	ANP32B	12	0.898087	co	1	2	1387	0	0	0	0	M0077	011100110011110000000000010000001000000000101000100000000100001101100100000101100010010100100000000101000010000001010000000110000000010001101000000010000000000000000100110000000110101010000000010101000000000000011000000010010010000001100001100101100010011001110000101000010100000000100100000011100000100000000111111101111111111111111111111111101111111111111110111111111111111111111111111110011111101…
ENSG00000125817.7	CENPB	28	ENSG00000136938.8	ANP32B	12	0.897442	co	1	1	1671	0	0	0	0	M0077	111111111111111111111111111111111111111111111111111111111111111111111111111111111111111111111111111111111111111111111111111111111111111111111111111111111111111111111111111111111111111111111111111111111111111111111111111111111111111111111111111111111111111111111111111111111111111111111111111111111111111111111111111111111111111111111111111111111111111111111111111111111111111111111111111111111111111…
ENSG00000078804.8	TP53INP2	29	ENSG00000136938.8	ANP32B	12	0.896857	co	1	1	1671	0	0	0	0	M0077	111111111111111111111111111111111111111111111111111111111111111111111111111111111111111111111111111111111111111111111111111111111111111111111111111111111111111111111111111111111111111111111111111111111111111111111111111111111111111111111111111111111111111111111111111111111111111111111111111111111111111111111111111111111111111111111111111111111111111111111111111111111111111111111111111111111111111…
ENSG00000167641.6	PPP1R14A	56	ENSG00000049089.9	COL9A2	29	0.915841	co	1	2	1354	0	0	0	0	M0078	010000010010000000000000000000000000000000101000100000000000001000000100000000000000100000000000000100000000000001000000000100000000000000000000000000000000010000000000000000000000000010000000000000000000000010000000000000000000000001100000000001000000000000000000000000000100000000100000000010000000000000000111111111111111111111111111111111111111111111110111111011111111011111111011111111111111111…
ENSG00000129538.9	RNASE1	76	ENSG00000049089.9	COL9A2	29	0.915751	co	1	1	1671	0	0	0	0	M0078	111111111111111111111111111111111111111111111111111111111111111111111111111111111111111111111111111111111111111111111111111111111111111111111111111111111111111111111111111111111111111111111111111111111111111111111111111111111111111111111111111111111111111111111111111111111111111111111111111111111111111111111111111111111111111111111111111111111111111111111111111111111111111111111111111111111111111…
ENSG00000102934.5	PLLP	53	ENSG00000049089.9	COL9A2	29	0.914014	co	1	1	1670	0	1	0	0	M0078	111111111111111111111111111111111111111111111111111111111111111111111111111111111111111111111111111111111111111111111111111111111111811111111111111111111111111111111111111111111111111111111111111111111111111111111111111111111111111111111111111111111111111111111111111111111111111111111111111111111111111111111111111111111111111111111111111111111111111111111111111111111111111111111111111111111111111…
ENSG00000126803.8	HSPA2	62	ENSG00000049089.9	COL9A2	29	0.908623	co	1	1	1666	0	5	0	0	M0078	111111111111111111111111111111811111111111111111111811111111111811111111111111111111111111111111111111111111111111111111111111111111111111111111111111111111111111111111111111111111111111111111111111111111111118111111111111111111111111111118111111111111111111111111111111111111111111111111111111111111111111111111111111111111111111111111111111111111111111111111111111111111111111111111111111111111111…
ENSG00000176381.4	PRR18	45	ENSG00000049089.9	COL9A2	29	0.905719	co	1	1	1655	14	2	0	0	M0078	111111111111911111111111111111911111111111111111111991119111111111111111111111111111191911111111111111111111111111111911111111811111911111111111111111111111111111111111111111111111111111111111111111111111111119111111111111111111111111111119111111111111111111111111111191111111111111111191111111181111119111111111111111111111111111111111111111111111111111111111111111111111111111111111111111111111111…
ENSG00000065361.10	ERBB3	92	ENSG00000049089.9	COL9A2	29	0.902013	co	1	1	1652	16	3	0	0	M0078	111111119111911991111111111111911111111111111111111911119111111911111111111111111111119111111111111111111111111111111111111111811111911111111111111111111111111111111111111111119111111111111111111111111111111119111111111111811111111111111119111111111111111111111191111191111191111111111111111111181111111111111111111111111111111111111111111111111111111111111111111111111111111111111111111111111111111…
ENSG00000101265.11	RASSF2	16	ENSG00000126878.8	AIF1L	41	0.91722	co	1	1	1668	0	3	0	0	M0079	111111111111111111111111111111111111111111111111111111111111111111111111111111111111111111111111111111111111111111111111111111111111111111111111111111111111111111111111111111111111111111111111111111111111111111111111111111111111111111111111111111111111111111111111111111111111111111111111111111111111111111111111111111111111111111111111111111111111111111111111111111111111111111111111111111111111111…
ENSG00000064787.8	BCAS1	49	ENSG00000101265.11	RASSF2	16	0.903115	co	1	1	1668	0	3	0	0	M0079	111111111111111111111111111111111111111111111111111111111111111111111111111111111111111111111111111111111111111111111111111111111111111111111111111111111111111111111111111111111111111111111111111111111111111111111111111111111111111111111111111111111111111111111111111111111111111111111111111111111111111111111111111111111111111111111111111111111111111111111111111111111111111111111111111111111111111…
ENSG00000101265.11	RASSF2	16	ENSG00000168314.13	MOBP	32	0.909428	co	1	1	1668	0	3	0	0	M0079	111111111111111111111111111111111111111111111111111111111111111111111111111111111111111111111111111111111111111111111111111111111111111111111111111111111111111111111111111111111111111111111111111111111111111111111111111111111111111111111111111111111111111111111111111111111111111111111111111111111111111111111111111111111111111111111111111111111111111111111111111111111111111111111111111111111111111…
ENSG00000078804.8	TP53INP2	29	ENSG00000101265.11	RASSF2	16	0.902106	co	1	1	1668	0	3	0	0	M0079	111111111111111111111111111111111111111111111111111111111111111111111111111111111111111111111111111111111111111111111111111111111111111111111111111111111111111111111111111111111111111111111111111111111111111111111111111111111111111111111111111111111111111111111111111111111111111111111111111111111111111111111111111111111111111111111111111111111111111111111111111111111111111111111111111111111111111…
ENSG00000101265.11	RASSF2	16	ENSG00000060237.12	WNK1	29	0.9021	co	1	1	1666	0	5	0	0	M0079	111111111111111111111111111111111111111111111111111111111111111111111111111111111111111111111111111111111111111111111111111111111111111111111111111111111111111111111111111111111111111111111111111111111111111111111111111111111111111111111111111111111111111111111111111111111111111111111111111111111111111111111111111111111111111111111111111111111111111111111111111111111111111111111111111111111111111…
ENSG00000101265.11	RASSF2	16	ENSG00000197971.10	MBP	23	0.898979	co	1	1	1664	0	7	0	0	M0079	111111111111111111111111111111111111111111111111111111111111111111111111111111111111111111111111111111111111111111111111111111111111111111111111111111111111111111111111111111111111111111111111111111111111111111111111111111111111111111111111111111111111111111111111111111111111111111111111111111111111111111111111111111111111111111111111111111111111111111111111111111111111111111111111111111111111111…
ENSG00000101265.11	RASSF2	16	ENSG00000160781.11	PAQR6	26	0.896195	co	1	1	1668	0	3	0	0	M0079	111111111111111111111111111111111111111111111111111111111111111111111111111111111111111111111111111111111111111111111111111111111111111111111111111111111111111111111111111111111111111111111111111111111111111111111111111111111111111111111111111111111111111111111111111111111111111111111111111111111111111111111111111111111111111111111111111111111111111111111111111111111111111111111111111111111111111…
ENSG00000165923.11	AGBL2	26	ENSG00000181378.9	CFAP65	73	0.952565	co	1	1	167	21	0	0	1483	M0080	666166666666666666666666666666666666666666666666666666666666666666666666666966666666666666666666666666666666666666666666666666666666666666666666666666666666666666666666666666666666666666666666666666666666666666666666666666666666666666666666666666666666666666666666666666666666666666666666666666666666666666666666666666669666666666666666666666666666666666666666666666666666666666666666666666666666666…
ENSG00000186710.7	CFAP73	40	ENSG00000165923.11	AGBL2	26	0.934207	co	1	2	159	224	0	0	1273	M0080	999199696999699696996999999699699999966999996969999996966996699666666999969696996966999999696996999996996699999999969699699699696999999999699699999999999699999999999999699669699696699996696696999999969669696999996669996669966669666996669996669669999996969699996999996999999999699999999969999699969999996966999666666666666666666666666666666666666666666666666666666666666666666666666666666666666666666…
ENSG00000159625.10	DRC7	28	ENSG00000165923.11	AGBL2	26	0.935048	co	1	1	174	224	0	0	1273	M0080	999199696999699696996999999699699999966999996969999996966996699666666999969696996966999999696996999996996699999999969699699699696999999999699699999999999699999999999999699669699696699996696696999999969669696999996669996669966669666996669996669669999996969699996999996999999999699999999969999699969999996966999666666666666666666666666666666666666666666666666666666666666666666666666666666666666666666…
ENSG00000166596.10	CFAP52	41	ENSG00000165923.11	AGBL2	26	0.92666	co	1	1	178	220	0	0	1273	M0080	999199696999699696996999999699699999966999996969999996966996699666666999969696996966999999696996999996996699999999969699699699696999999999699699999999999699999999999999699669699696699996696696999999969669696999996669996669966669666996669996669669999996969699996999996999999999699999999969999699969999996966999666666666666666666666666666666666666666666666666666666666666666666666666666666666666666666…
ENSG00000165923.11	AGBL2	26	ENSG00000160838.9	LRRC71	69	0.926914	co	1	1	174	56	0	0	1441	M0080	666166966666666666666666666666666666666666666666661666666666666666666666666666166666666166666666666666666666666666666666666666666666166666666666666666666666666666666666666666666666666666666666666666666666666666666666666666666666666666666666666666666666666666666666666666666666666666666666666666666666666666666666666666666666666666666666666666666666666666666666666666666666666666666666666666666666666…
ENSG00000165923.11	AGBL2	26	ENSG00000168658.14	VWA3B	66	0.920397	co	1	1	166	23	0	0	1482	M0080	666166666666666666666666666666666666666666666666666666666666666666666666666666666666666666666666666666666666666666666666666666666666666666666666666666666666666666666666966666666666666666666666666666696666666666666666666666666666666666666666666666696696666666666666666666666666666666666666666666666666669666666666666666666666666666666666666666666666666666666666666666666666666666666666666666666666666…
ENSG00000180638.13	SLC47A2	39	ENSG00000165923.11	AGBL2	26	0.913052	co	1	1	174	224	0	0	1273	M0080	999199696999699696996999999699699999966999996969999996966996699666666999969696996966999999696996999996996699999999969699699699696999999999699699999999999699999999999999699669699696699996696696999999969669696999996669996669966669666996669996669669999996969699996999996999999999699999999969999699969999996966999666666666666666666666666666666666666666666666666666666666666666666666666666666666666666666…
ENSG00000165923.11	AGBL2	26	ENSG00000112539.10	C6orf118	57	0.914269	co	1	1	174	136	0	0	1361	M0080	666166666666696666666666666666966666666666666696966966666666666966666696666969666666666696666666666969666966666666666666666666966666966666666666696666666666966969699966696666669696666666966666666669666666666666696666699666666666666696666666666666666666696666966666666966666966666669666666666666666666666666666666666666666666966666666666666666666666666666666666666666666666666666666666666666666666666…
ENSG00000165923.11	AGBL2	26	ENSG00000165309.9	ARMC3	49	0.917026	co	1	1	179	229	0	0	1263	M0080	666196666966666966666666666666966666699666666666666669966966666696666666966666666666696696669696699669666666666996669666696696999666669969666669669666669666696666696666666666669966666669666669666666666696696666666666696966696666666666666666666666666666696666966696666666966666696966666666669999666666666669666666666666666666666666666666666666666666666666666666666666666666666666966696666669666666666…
ENSG00000171595.9	DNAI2	56	ENSG00000165923.11	AGBL2	26	0.91018	co	1	1	168	230	0	0	1273	M0080	999199696999699696996999999699699999966999996969999996966996699666666999969696996966999999696996999996996699999999969699699699696999999999699699999999999699999999999999699669699696699996696696999999969669696999996669996669966669666996669996669669999996969699996999996999999999699999999969999699969999996966999666666666666666666666666666666666666666666666666666666666666666666666666666666666666666666…
ENSG00000167646.9	DNAAF3	68	ENSG00000165923.11	AGBL2	26	0.901586	co	1	1	163	235	0	0	1273	M0080	999199696999699696996999999699699999966999996969999996966996699666666999969696996966999999696996999996996699999999969699699699696999999999699699999999999699999999999999699669699696699996696696999999969669696999996669996669966669666996669996669669999996969699996999996999999999699999999969999699969999996966999666666666666666666666666666666666666666666666666666666666666666666666666666666666666666666…
ENSG00000167858.8	TEKT1	50	ENSG00000165923.11	AGBL2	26	0.908189	co	1	1	175	223	0	0	1273	M0080	999199696999699696996999999699699999966999996969999996966996699666666999969696996966999999696996999996996699999999969699699699696999999999699699999999999699999999999999699669699696699996696696999999969669696999996669996669966669666996669996669669999996969699996999996999999999699999999969999699969999996966999666666666666666666666666666666666666666666666666666666666666666666666666666666666666666666…
ENSG00000140481.9	CCDC33	71	ENSG00000165923.11	AGBL2	26	0.900076	co	1	1	158	240	0	0	1273	M0080	999199696999699696996999999699699999966999996969999996966996699666666999969696996966999999696996999996996699999999969699699699696999999999699699999999999699999999999999699669699696699996696696999999969669696999996669996669966669666996669996669669999996969699996999996999999999699999999969999699969999996966999666666666666666666666666666666666666666666666666666666666666666666666666666666666666666666…
ENSG00000165923.11	AGBL2	26	ENSG00000034239.6	EFCAB1	28	0.904202	co	1	1	176	485	0	0	1010	M0080	666166666666666666666661666666666666666666666666666669666666666666666666666666666666666666666666666666666666666666666666666666666666666666666666666666666666666666666666666666666616666666666666666666666666666666666666666666666666666666666666666666666666666666666666666666666666666666666666666666666666666666666669699996669699999999699699696666696699666699699699666666699669699999969996666999666969699…
ENSG00000165923.11	AGBL2	26	ENSG00000077327.11	SPAG6	54	0.901359	co	1	1	173	365	0	0	1133	M0080	666166666966666696669666666696666666666666666996666666666666666666666666696666666669669666696666666669666666666666966666666666666666666666666666696666696669696966696666666666969666966666696966666666966666966666666669666666666669666666666696666666666666996666666696666666666666666669666696669666669666669666666666999669699666669996666666999696996966669969699999666966996966996999696666696996699999696…
ENSG00000165923.11	AGBL2	26	ENSG00000158428.3	CATIP	55	0.896359	co	1	1	168	116	0	0	1387	M0080	666166666666666696666666666666666666669666666666666966669666669666666666666966666666666666666666669666669666666666666666666666666666666666666666666666666666966666666666666696666666696666666669666666696666666696666666666666666666696666666666666666666666666696699696669666666699666996966966666666666966666666666666666669666666666666666666666666666966666666666696666696666666666666666666666666666666666…
ENSG00000137098.9	SPAG8	16	ENSG00000160838.9	LRRC71	69	0.95047	co	1	1	215	15	0	0	1441	M0081	666166166666666666666666666666666666666666666666661666666666666666666666666666166666666166666666666666666666666666666666666666666666166666666666666666666666666666666666666666666666666666666666666666666666666666666666666666666666666666666666666666666666666666666666666666666666666666666666666666666666666666666666666666666666666666666666666666666666666666666666666666666666666666666666666666666666666…
ENSG00000197748.8	CFAP43	23	ENSG00000162643.8	WDR63	65	0.957623	co	1	2	143	126	0	0	1381	M0081	666066966669669696666666669696666696966699696666699999666966969666696666696966699969666666666996966699699696666996669696669666966666999666669666666966699999699666666669969669669699696696696966996969666966666969969666966666696666969966966969666669669669996966666669696966666666669966666696666966699966969666666666666666666666666666666666666666666666666666666666666666666666666666666666666966666666666…
ENSG00000197748.8	CFAP43	23	ENSG00000181378.9	CFAP65	73	0.944228	co	1	1	187	1	0	0	1483	M0081	666166666666666666666666666666666666666666666666666666666666666666666666666966666666666666666666666666666666666666666666666666666666666666666666666666666666666666666666666666666666666666666666666666666666666666666666666666666666666666666666666666666666666666666666666666666666666666666666666666666666666666666666666666661666666666666666666666666666666666666666666666666666666666666666666666666666666…
ENSG00000137098.9	SPAG8	16	ENSG00000181378.9	CFAP65	73	0.944412	co	1	1	187	1	0	0	1483	M0081	666166666666666666666666666666666666666666666666666666666666666666666666666966666666666666666666666666666666666666666666666666666666666666666666666666666666666666666666666666666666666666666666666666666666666666666666666666666666666666666666666666666666666666666666666666666666666666666666666666666666666666666666666666661666666666666666666666666666666666666666666666666666666666666666666666666666666…
ENSG00000171595.9	DNAI2	56	ENSG00000137098.9	SPAG8	16	0.943085	co	1	1	194	1473	0	0	4	M0081	999199999999999999999999999999999999999999999999999999999999999999999999999999999999999999999999999999999999999999999999999999999999999999999999999999999999999999999999999999999999999999999999999999999999999999999999999999999999999999999999999999999999999999999999999999999999999999999999999999999999999999999999999999999999999999999999999999999999999999999999999999999999999999999999999999999999999…
ENSG00000137098.9	SPAG8	16	ENSG00000186973.6	FAM183A	40	0.930585	co	2	2	220	289	0	0	952	M0081	666166966996969699696696669699999969669699699696699699999669666966666696999696969699699696969696969966699696966696699969696966669996969669669996669699699999999699669666999996996969966996699669966699969999996996996696969669999966996696666669996669996999996999999699666969666699666699669966969966996699966966969666966666669966696669669666966666669666966966996696966966666696666669666666969666666666666…
ENSG00000137098.9	SPAG8	16	ENSG00000158428.3	CATIP	55	0.92004	co	1	1	233	51	0	0	1387	M0081	666166666666666696666666666666666666669666666666666966669666669666666666666966666666666666666666669666669666666666666666666666666666666666666666666666666666966666666666666696666666696666666669666666696666666696666666666666666666696666666666666666666666666696699696669666666699666996966966666666666966666666666666666669666666666666666666666666666966666666666696666696666666666666666666666666666666666…
ENSG00000137098.9	SPAG8	16	ENSG00000243910.3	TUBA4B	61	0.92243	co	1	1	206	72	0	0	1393	M0081	666166666666666666666666666666666666666666666666666666666666666666666666666666666666666666666666666669666666666666666666666666666666666666666666666666666666666666666666696666666666666666666666666666666666666666666666666666666666666666966666666666666696666666666666666666666666669966666666666666666666666666666666666666661666666666666966666669666666666666666666666696666666666666666666666666666666666…
ENSG00000171595.9	DNAI2	56	ENSG00000197748.8	CFAP43	23	0.920369	co	1	1	194	452	0	0	1025	M0081	669166666666666666966666666666666666666666666666666666666666666666669666666666666666666666666666666666966666666666666666666666666666666666666666666666666666666666666666666666666666666666666666666666666666666666669666666666666666666666666666666666666666666666666666666666666666666666966666666666666666666666666669966966699666966696666666696699666969966666669969669666696966696666966996666666669669666…
ENSG00000197748.8	CFAP43	23	ENSG00000160838.9	LRRC71	69	0.926826	co	1	1	210	20	0	0	1441	M0081	666166966666666666666666666666666666666666666666669666666666666666666666666666966666666966666666666666666666666666666666666666666666966666666666666666666666666666666666666666666666666666666666666666666666666666666666666666666666666666666666666666666666666666666666666666666666666666666666666666666666666666666666666666666666666666666666666666666666666666666666666666666666666666666666666666666666666…
ENSG00000197748.8	CFAP43	23	ENSG00000243910.3	TUBA4B	61	0.922592	co	1	1	203	75	0	0	1393	M0081	666166666666666666666666666666666666666666666666666666666666666666666666666666666666666666666666666669666666666666666666666666666666666666666666666666666666666666666666696666666666666666666666666666666666666666666666666666666666666666966666666666666696666666666666666666666666669966666666666666666666666666666666666666661666666666666966666669666666666666666666666696666666666666666666666666666666666…
ENSG00000197748.8	CFAP43	23	ENSG00000164746.9	C7orf57	70	0.913506	co	1	1	224	68	0	0	1379	M0081	696166669666666696666666666669666696666669666666666666696666666966666666666966666669669666666666666669666669666666669666666669669666966666666669669666696669966666666666966666666669966666666666666666666966966666666669966666666666666666666666666696666666669666666666966666666696666666666699666666666669666669666666666666666666666666666666666696666666666696666666666666666696666669666666666666666666666…
ENSG00000137098.9	SPAG8	16	ENSG00000168658.14	VWA3B	66	0.910645	co	1	1	182	7	0	0	1482	M0081	666166666666666666666666666666666666666666666666666666666666666666666666666666666666666666666666666666666666666666666666666666666666666666666666666666666666666666666666966666666666666666666666666666696666666666666666666666666666666666666666666666696696666666666666666666666666666666666666666666666666669666666666666666666666666666666666666666666666666666666666666666666666666666666666666666666666666…
ENSG00000137098.9	SPAG8	16	ENSG00000112539.10	C6orf118	57	0.917081	co	1	1	271	1400	0	0	0	M0081	999199999999999999999999999999999999999999999999999999999999999999999999999999999999999999999999999999999999999999999999999999999999999999999999999999999999999999999999999999999999999999999999999999999999999999999999999999999999999999999999999999999999999999999999999999999999999999999999999999999999999999999999999999999999199999999999999999999999999999999999999999999999999999999999999999999999999…
ENSG00000137098.9	SPAG8	16	ENSG00000164746.9	C7orf57	70	0.913533	co	1	1	226	1445	0	0	0	M0081	999199999999999999999999999999999999999999999999999999999999999999999999999999999999999999999999999999999999999999999999999999999999999999999999999999999999999999999999999999999999999999999999999999999999999999999999999999999999999999999999999999999999999999999999999999999999999999999999999999999999999999999999999999999999999999999999999999999999999999999999999999999999999999999999999999999999999…
ENSG00000167646.9	DNAAF3	68	ENSG00000137098.9	SPAG8	16	0.911328	co	1	1	179	1488	0	0	4	M0081	999199999999999999999999999999999999999999999999999999999999999999999999999999999999999999999999999999999999999999999999999999999999999999999999999999999999999999999999999999999999999999999999999999999999999999999999999999999999999999999999999999999999999999999999999999999999999999999999999999999999999999999999999999999999999999999999999999999999999999999999999999999999999999999999999999999999999…
ENSG00000197748.8	CFAP43	23	ENSG00000213085.5	CFAP45	47	0.914041	co	1	1	264	287	0	0	1120	M0081	996199699999999969199999999996969999999999696999699999999699999669961999999999999999999999696996999996196999996999999699699669999699696999699999969996999999966999999999696669999996696999999996966999699699996999991969999699996999699999699996699999699999996699999999999969999999669996696669999999699999999996999666666666666966666666666666666666666666666666666666666666666666666666666666666666666666666…
ENSG00000197748.8	CFAP43	23	ENSG00000168658.14	VWA3B	66	0.911767	co	1	1	182	7	0	0	1482	M0081	666166666666666666666666666666666666666666666666666666666666666666666666666666666666666666666666666666666666666666666666666666666666666666666666666666666666666666666666966666666666666666666666666666696666666666666666666666666666666666666666666666696696666666666666666666666666666666666666666666666666669666666666666666666666666666666666666666666666666666666666666666666666666666666666666666666666666…
ENSG00000197748.8	CFAP43	23	ENSG00000158428.3	CATIP	55	0.912947	co	1	1	224	60	0	0	1387	M0081	666166666666666696666666666666666666669666666666666966669666669666666666666966666666666666666666669666669666666666666666666666666666666666666666666666666666966666666666666696666666696666666669666666696666666696666666666666666666696666666666666666666666666696699696669666666699666996966966666666666966666666666666666669666666666666666666666666666966666666666696666696666666666666666666666666666666666…
ENSG00000258752.1	AL357093.2	40	ENSG00000137098.9	SPAG8	16	0.912444	co	1	1	295	1372	0	0	4	M0081	999199991991999999999999999999999999999999999999991999999999999999999999999999999999191199999999999999999999999999999999999999999999199999999999999999999999999991999999999999999999999999999999999999999999999999999999999999999999999999999199999999999999999999999999999999999999999999999999999999999999999999991999999999991999999999999999999999999999999999999999999999999999999999999999999999999999999…
ENSG00000183644.9	C11orf88	80	ENSG00000137098.9	SPAG8	16	0.914975	co	1	1	207	1459	1	0	4	M0081	999199999999999999999999999999999999999999999999999999999999999999999999999999999999999999999999999999999999999999999999999999999999999999999999999999999999999999999999999999999999999999999999999999999999999999999999999999999999999999999999999999999999999999999999999999999999999999999999999999999999999999999999999999999999999999999999999999999999999999999999999999999999999999999999999999999999999…
ENSG00000183644.9	C11orf88	80	ENSG00000197748.8	CFAP43	23	0.919774	co	1	1	206	440	0	0	1025	M0081	669166666666666666966666666666666666666666666666666666666666666666669666666666666666666666666666666666966666666666666666666666666666666666666666666666666666666666666666666666666666666666666666666666666666666666669666666666666666666666666666666666666666666666666666666666666666666666966666666666666666666666666669966966699666966696666666696699666969966666669969669666696966696666966996666666669669666…
ENSG00000141294.5	LRRC46	34	ENSG00000197748.8	CFAP43	23	0.918382	co	1	1	296	350	0	0	1025	M0081	661166666666666666166666666666666666666666666666666666666666666666661666666666666666666666666666666666166666666666666666666666666666666666666666666666666666666666666666666666666666666666666666666666666666666666661666666666666666666666666666666666666666666666666666666666666666666666166666666666666666666666666669966966691666966696666666696699666969966666669961669666696966616666966996666666669669666…
ENSG00000258752.1	AL357093.2	40	ENSG00000197748.8	CFAP43	23	0.904602	co	1	1	273	373	0	0	1025	M0081	669166666666666666966666666666666666666666666666666666666666666666669666666666666666666666666666666666966666666666666666666666666666666666666666666666666666666666666666666666666666666666666666666666666666666666669666666666666666666666666666666666666666666666666666666666666666666666966666666666666666666666666669966966691666966696666666696699666969966666669969669666696966696666966996666666669669666…
ENSG00000179813.2	FAM216B	41	ENSG00000197748.8	CFAP43	23	0.900227	co	1	1	190	456	0	0	1025	M0081	669166666666666666966666666666666666666666666666666666666666666666669666666666666666666666666666666666966666666666666666666666666666666666666666666666666666666666666666666666666666666666666666666666666666666666669666666666666666666666666666666666666666666666666666666666666666666666966666666666666666666666666669966966699666966696666666696699666969966666669969669666696966696666966996666666669669666…
ENSG00000167646.9	DNAAF3	68	ENSG00000197748.8	CFAP43	23	0.905909	co	1	1	179	467	0	0	1025	M0081	669166666666666666966666666666666666666666666666666666666666666666669666666666666666666666666666666666966666666666666666666666666666666666666666666666666666666666666666666666666666666666666666666666666666666666669666666666666666666666666666666666666666666666666666666666666666666666966666666666666666666666666669966966699666966696666666696699666969966666669969669666696966696666966996666666669669666…
ENSG00000136918.3	WDR38	45	ENSG00000137098.9	SPAG8	16	0.903682	co	1	1	296	1371	0	0	4	M0081	999199999999999999999999999999999999999999999999999999999999999999999999999999999999999999999999999999999999999999999999999999999999999999999999999919999999999999999999999999999999999999999999999999999999999999999999999999999999999999999999999999999999999999999999999999999999999999999999999999999999999999999999999999991999999999999999999999999999999999999999999999999999999999999999999999999999999…
ENSG00000167858.8	TEKT1	50	ENSG00000197748.8	CFAP43	23	0.906234	co	1	1	318	328	0	0	1025	M0081	669166666666666666966666666666666666666666666666666666666666666666669666666666666666666666666666666666966666666666666666666666666666666666666666666666666666666666666666666666666666666666666666666666666666666666669666666666666666666666666666666666666666666666666666666666666666666666966666666666666666666666666669966966691666966696666666696699666969966666669969669666696966616666166996666666669669666…
ENSG00000140481.9	CCDC33	71	ENSG00000137098.9	SPAG8	16	0.904819	co	1	1	168	1499	0	0	4	M0081	999199999999999999999999999999999999999999999999999999999999999999999999999999999999999999999999999999999999999999999999999999999999999999999999999999999999999999999999999999999999999999999999999999999999999999999999999999999999999999999999999999999999999999999999999999999999999999999999999999999999999999999999999999999999999999999999999999999999999999999999999999999999999999999999999999999999999…
ENSG00000197748.8	CFAP43	23	ENSG00000112539.10	C6orf118	57	0.908682	co	1	1	265	45	0	0	1361	M0081	666166666666696666666666666666966666666666666696966966666666666966666696666969666666666696666666666969666966666666666666666666966666966666666666696666666666966969699966696666669696666666966666666669666666666666696666699666666666666696666666666666666666696666966666666966666966666669666666666666666666666666666666666666666666166666666666666666666666666666666666666666666666666666666666666666666666666…
ENSG00000197748.8	CFAP43	23	ENSG00000136918.3	WDR38	45	0.90025	co	1	1	258	163	0	0	1250	M0081	666169666966666666669666666666666666666666666669666696966966666666666696696666666696669666666996699666666666666666696669666666966666666696666666669996966996669669966666669696666969666669666669966669966666666669666696696966696669666666696669669696666696666999666666696666666666669666669666666969666966699666666666666669661666696666666666666966666666666669666666666666666666966666666666666666666996666…
ENSG00000140481.9	CCDC33	71	ENSG00000197748.8	CFAP43	23	0.898791	co	1	1	168	478	0	0	1025	M0081	669166666666666666966666666666666666666666666666666666666666666666669666666666666666666666666666666666966666666666666666666666666666666666666666666666666666666666666666666666666666666666666666666666666666666666669666666666666666666666666666666666666666666666666666666666666666666666966666666666666666666666666669966966699666966696666666696699666969966666669969669666696966696666966996666666669669666…
ENSG00000167858.8	TEKT1	50	ENSG00000261788.1	#N/A	13	0.911767	co	1	1	249	413	0	0	1009	M0082	666166666666669666666966996666666666996696666666666666666966966666669696696666666696666666696666966666699666666666669669666666969666666666666666666666666666699996966666666666669666669666696666666666666666666666969966669666669966666666666666666696666666669666966666666696666666666696966696966666666666666666666616996699991999666999699699996969699996969669699669699966969996916699166999996999699669699…
ENSG00000261788.1	#N/A	13	ENSG00000243910.3	TUBA4B	61	0.916317	co	1	1	204	74	0	0	1393	M0082	666166666666666666666666666666666666666666666666666666666666666666666666666666666666666666666666666669666666666666666666666666666666666666666666666666666666666666666666696666666666666666666666666666666666666666666666666666666666666666966666666666666696666666666666666666666666669966666666666666666666666666666666666666661666666666666966666669666666666666666666666696666666666666666666666666666666666…
ENSG00000261788.1	#N/A	13	ENSG00000152611.7	CAPSL	36	0.910806	co	1	1	290	253	0	0	1128	M0082	696166666966666696666666666666669666966666666699666666669966666666666666966669666696669696666966666666666666666966666666669666996666666666666696696666666966666699696696666969666696666666666666666696666666666669966666666966966666666666666669666666696666696699666666666666666696966666666666666966696666666666666666666666666666696696661666666666666666666666666666666666661666666666169616666166616666696…
ENSG00000261788.1	#N/A	13	ENSG00000136918.3	WDR38	45	0.918703	co	1	1	246	175	0	0	1250	M0082	666169666966666666669666666666666666666666666669666696966966666666666696696666666696669666666996699666666666666666696669666666966666666696666666669996966996669669966666669696666969666669666669966669966666666669666696696966696669666666696669669696666696666999666666696666666666669666669666666969666966699666666666666669661666696666666666666966666666666669666666666666666666966666666666666666666996666…
ENSG00000169314.10	C22orf15	65	ENSG00000261788.1	#N/A	13	0.912034	co	1	1	159	503	0	0	1009	M0082	666166666666669666666966996666666666996696666666666666666966966666669696696666666696666666696666966666699666666666669669666666969666666666666666666666666666699996966666666666669666669666696666666666666666666666969966669666669966666666666666666696666666669666966666666696666666666696966696966666666666666666666696996699999999666999699699996969699996969669699669699966969996996699966999996999699669699…
ENSG00000261788.1	#N/A	13	ENSG00000258752.1	AL357093.2	40	0.909793	co	1	1	258	156	0	0	1257	M0082	666166669669666666666666666666666666666666666666669666666666666666666666666666666666969966666666666666666666666666666666666666666666966666666666666666666666666669666666666666666666666666666666666666666666666666666666666666666666666666666966666666666666666666666666666666666666666666666666666666666666666666669699666666661666666666666966666666666966666666666666666666666966666666666666666666666696666…
ENSG00000261788.1	#N/A	13	ENSG00000140481.9	CCDC33	71	0.904194	co	1	1	168	282	0	0	1221	M0082	666169966696996966669666666696699666969999969696966696666996999669669696696966699669969696969969699666696666669699969669996996669666669666966966966666966969666696666969666996999666669669966996696969666996996999996696969966996969699666996996669669999696966666666669666696666699696699699666666666696666669696666666666666666966666696666666669666666666696696666666966996666666666666666666666666666666666…
ENSG00000261788.1	#N/A	13	ENSG00000158428.3	CATIP	55	0.905787	co	1	1	201	83	0	0	1387	M0082	666166666666666696666666666666666666669666666666666966669666669666666666666966666666666666666666669666669666666666666666666666666666666666666666666666666666966666666666666696666666696666666669666666696666666696666666666666666666696666666666666666666666666696699696669666666699666996966966666666666966666666666666666669666666666666666666666666666966666666666696666696666666666666666666666666666666666…
ENSG00000261788.1	#N/A	13	ENSG00000153347.5	FAM81B	47	0.901445	co	1	1	217	93	0	0	1361	M0082	666166666666666666666666666666666666666666666666666666666666666666666666666666666966666666666666666666666666666666666666666666666666666666666666666666666666666666666666666666666966666666666666666666666666666666666666666666669666666666666666666666666666666666666666666666666666666666666666666666666666666666666666666666666669666666666666666666666666666966666666966666666696666666666666666666666666666…
ENSG00000261788.1	#N/A	13	ENSG00000164746.9	C7orf57	70	0.907366	co	1	1	196	96	0	0	1379	M0082	696166669666666696666666666669666696666669666666666666696666666966666666666966666669669666666666666669666669666666669666666669669666966666666669669666696669966666666666966666666669966666666666666666666966966666666669966666666666666666666666666696666666669666666666966666666696666666666699666666666669666669666666666666666666666666666666666696666666666696666666666666666696666669666666666666666666666…
ENSG00000261788.1	#N/A	13	ENSG00000165309.9	ARMC3	49	0.900976	co	1	1	235	173	0	0	1263	M0082	666196666966666966666666666666966666699666666666666669966966666696666666966666666666696696669696699669666666666996669666696696999666669969666669669666669666696666696666666666669966666669666669666666666696696666666666696966696666666666666666666666666666696666966696666666966666696966666666669999666666666669666666666666666666666666666666666666666666666666666666666666666666666666166616666661666666666…
ENSG00000261788.1	#N/A	13	ENSG00000183644.9	C11orf88	80	0.907593	co	1	1	205	252	0	0	1214	M0082	966199699966669969696699669966996999996666996996966999699969966696696669696969696669969699669996696966669696696666669969666996996996699669966666966666669966999696699696666996966666969666966696669996666666966996696996699999999966969696696699996969696969966966666966699699666666666969666969666969669999996699696666666966996666669699669666666666696666669666996666969669666666996696669666666666966996669…
ENSG00000261788.1	#N/A	13	ENSG00000213085.5	CFAP45	47	0.896983	co	1	1	264	287	0	0	1120	M0082	996199699999999969999999199996969999999919696999699999999699999669961919999999999999999999696996999996996999996999991691699669999699696999699999969996999999966919999999696669991996696999999996966999699699996999991169991699996999699999699996699999699999996699999999999969999999669996696669999999699999999996999666666666666966666666666666666666666666666666666666666666666666666666666666666666666666666…
ENSG00000151239.9	TWF1	4	ENSG00000187735.8	TCEA1	5	0.95098	co	1	1	1669	0	2	0	0	M0083	111111111111111111111111111111111111111111111111111111111111111111111111111111111111111111111111111111111111111111111111111111111111111111111111111111111111111111111111111111111111111111111111111111111111111111111111111111111111111111111111111111111111111111111111111111111111111111111111111111111111111111111111111111111111111111111111111111111111111111111111111111111111111111111111111111111111111…
ENSG00000101166.11	PRELID3B	2	ENSG00000187735.8	TCEA1	5	0.90672	co	1	1	1669	0	2	0	0	M0083	111111111111111111111111111111111111111111111111111111111111111111111111111111111111111111111111111111111111111111111111111111111111111111111111111111111111111111111111111111111111111111111111111111111111111111111111111111111111111111111111111111111111111111111111111111111111111111111111111111111111111111111111111111111111111111111111111111111111111111111111111111111111111111111111111111111111111…
ENSG00000101166.11	PRELID3B	2	ENSG00000151239.9	TWF1	4	0.898491	co	1	1	1671	0	0	0	0	M0083	111111111111111111111111111111111111111111111111111111111111111111111111111111111111111111111111111111111111111111111111111111111111111111111111111111111111111111111111111111111111111111111111111111111111111111111111111111111111111111111111111111111111111111111111111111111111111111111111111111111111111111111111111111111111111111111111111111111111111111111111111111111111111111111111111111111111111…
ENSG00000154099.13	DNAAF1	16	ENSG00000160838.9	LRRC71	69	0.958679	co	1	1	210	20	0	0	1441	M0084	666166966666666666666666666666666666666666666666669666666666666666666666666666966666666966666666666666666666666666666666666666666666966666666666666666666666666666666666666666666666666666666666666666666666666666666666666666666666666666666666666666666666666666666666666666666666666666666666666666666666666666666666666666666666666666666666666666666666666666666666666666666666666666666666666666666666666…
ENSG00000171595.9	DNAI2	56	ENSG00000154099.13	DNAAF1	16	0.944922	co	1	1	194	1035	0	0	442	M0084	666196666666666666669966666666666966666666666669666666666666666966699666666666666666966666666666666666666666666666666666966669666666666666666666666666666666696666666666666966666666666666666666666666666666669666666696666666669666666666666966666666666666666669666666666666666966666666666666666666666666666666666999999999999999999999999999999999999999999999999999999999999999999999999999999999999999999…
ENSG00000154099.13	DNAAF1	16	ENSG00000181378.9	CFAP65	73	0.937835	co	1	1	187	1	0	0	1483	M0084	666166666666666666666666666666666666666666666666666666666666666666666666666966666666666666666666666666666666666666666666666666666666666666666666666666666666666666666666666666666666666666666666666666666666666666666666666666666666666666666666666666666666666666666666666666666666666666666666666666666666666666666666666666661666666666666666666666666666666666666666666666666666666666666666666666666666666…
ENSG00000154099.13	DNAAF1	16	ENSG00000136918.3	WDR38	45	0.933737	co	1	2	240	150	0	0	1250	M0084	666069666966666666669666666666666666666666666669666696966966666666666696696666666696669666666996699666666666666666696669666666966666666696666666669996966996669669966666669696666969666669666669966669966666666669666696696966696669666666696669669696666696666999666666696666666666669666669666666969666966699666666666666669661666696666666666666966666666666669666666666666666666966666666666666666666996666…
ENSG00000154099.13	DNAAF1	16	ENSG00000183644.9	C11orf88	80	0.939565	co	1	2	195	249	0	0	1214	M0084	966099699966669969696699669966996999996666996996966999699969966696696669696969696669969699669996696966669696696666669969666996996996699669966666966666669966999696699696666996966666969666966696669996666666966996696996699999999966969696696699996969696969966966666966699699666666666969666969666969669999996699696666666966996666669699669666666666696666669666996666969669666666996696669666666666966996669…
ENSG00000154099.13	DNAAF1	16	ENSG00000153347.5	FAM81B	47	0.922327	co	1	2	205	82	0	0	1361	M0084	666066666666666666666666666666666666666666666666666666666666666666666666666666666966666666666666666666666666666666666666666666666666666666666666666666666666666666666666666666666966666666666666666666666666666666666666666666660666666666666666666666666666666666666666666666666666666666666666666666666666666666666666666666666669666666666666666666666666666966666666966666666696666666666666666666666666666…
ENSG00000154099.13	DNAAF1	16	ENSG00000188523.4	CFAP77	50	0.915031	co	1	2	183	450	0	0	1019	M0084	969009699999999996990099999999999099999999996990699999969999969696660999999999996996699999996999999996999999999999999699096990696999999999999996999999999996666699969999996699999996666999999999999999999699996999999909996699996999999999696096699699996999996690999696999999999099969999999969699999969699999999999666696666666696666666966666669966969696666966966996996996699996666696966696966966666696666…
ENSG00000154099.13	DNAAF1	16	ENSG00000158428.3	CATIP	55	0.91422	co	1	1	231	53	0	0	1387	M0084	666166666666666696666666666666666666669666666666666966669666669666666666666966666666666666666666669666669666666666666666666666666666666666666666666666666666966666666666666696666666696666666669666666696666666696666666666666666666696666666666666666666666666696699696669666666699666996966966666666666966666666666666666669666666666666666666666666666966666666666696666696666666666666666666666666666666666…
ENSG00000154099.13	DNAAF1	16	ENSG00000243910.3	TUBA4B	61	0.918952	co	1	1	207	71	0	0	1393	M0084	666166666666666666666666666666666666666666666666666666666666666666666666666666666666666666666666666669666666666666666666666666666666666666666666666666666666666666666666696666666666666666666666666666666666666666666666666666666666666666966666666666666696666666666666666666666666669966666666666666666666666666666666666666661666666666666966666669666666666666666666666696666666666666666666666666666666666…
ENSG00000154099.13	DNAAF1	16	ENSG00000112539.10	C6orf118	57	0.901844	co	1	1	271	39	0	0	1361	M0084	666166666666696666666666666666966666666666666696966966666666666966666696666969666666666696666666666969666966666666666666666666966666966666666666696666666666966969699966696666669696666666966666666669666666666666696666699666666666666696666666666666666666696666966666666966666966666669666666666666666666666666666666666666666666166666666666666666666666666666666666666666666666666666666666666666666666666…
ENSG00000167646.9	DNAAF3	68	ENSG00000154099.13	DNAAF1	16	0.901523	co	1	1	179	1050	0	0	442	M0084	666196666666666666669966666666666966666666666669666666666666666966699666666666666666966666666666666666666666666666666666966669666666666666666666666666666666696666666666666966666666666666666666666666666666669666666696666666669666666666666966666666666666666669666666666666666966666666666666666666666666666666666999999999999999999999999999999999999999999999999999999999999999999999999999999999999999999…
ENSG00000154099.13	DNAAF1	16	ENSG00000164746.9	C7orf57	70	0.899273	co	1	1	226	66	0	0	1379	M0084	696166669666666696666666666669666696666669666666666666696666666966666666666966666669669666666666666669666669666666669666666669669666966666666669669666696669966666666666966666666669966666666666666666666966966666666669966666666666666666666666666696666666669666666666966666666696666666666699666666666669666669666666666666666666666666666666666696666666666696666666666666666696666669666666666666666666666…
ENSG00000168589.10	DYNLRB2	18	ENSG00000183644.9	C11orf88	80	0.953567	co	1	1	208	249	0	0	1214	M0085	966199699966669969696699669966996999996666996996966999699969966696696669696969696669969699669996696966669696696666669969666996996996699669966666966666669966999696699696666996966666969666966696669996666666966996696996699999999966969696696699996969696969966966666966699699666666666969666969666969669999996699696666666966996666669699669666666666696666669666996666969669666666996696669666666666966996669…
ENSG00000162148.6	PPP1R32	13	ENSG00000160838.9	LRRC71	69	0.944518	co	1	1	215	15	0	0	1441	M0085	666166166666666666666666666666666666666666666666661666666666666666666666666666166666666166666666666666666666666666666666666666666666166666666666666666666666666666666666666666666666666666666666666666666666666666666666666666666666666666666666666666666666666666666666666666666666666666666666666666666666666666666666666666666666666666666666666666666666666666666666666666666666666666666666666666666666666…
ENSG00000169314.10	C22orf15	65	ENSG00000168589.10	DYNLRB2	18	0.936061	co	1	1	159	1448	0	0	64	M0085	999199996999999999999999999999999999996999999969999996999999999699969999999999999999999999999999999969999999999999699699999999996999999999999999999999999999996999999999999999999996999999699999999999999699999999999969996999966699999999969999999996999999969699999999999999999999999969999969999999999999999999999699999999999999999999999999999999999999999999999999999999999999999969999699999999999969999…
ENSG00000168589.10	DYNLRB2	18	ENSG00000140481.9	CCDC33	71	0.937715	co	1	1	168	282	0	0	1221	M0085	666169966696996966669666666696699666969999969696966696666996999669669696696966699669969696969969699666696666669699969669996996669666669666966966966666966969666696666969666996999666669669966996696969666996996999996696969966996969699666996996669669999696966666666669666696666699696699699666666666696666669696666666666666666966666696666666669666666666696696666666966996666666666666666666666666666666666…
ENSG00000140481.9	CCDC33	71	ENSG00000162148.6	PPP1R32	13	0.936928	co	1	1	168	1501	0	0	2	M0085	999199999999999999999999999999999999999999999999999999999999999999999999999999999999999999999999999999999999999999999999999999999999999999999999999999999999999999999999999999999999999999999999999999999999999999999999999999999999999999999999999999999999999999999999999999999999999999999999999999999999999999999999999999999999999999999999999999999999999999999999999999999999999999999999999999999999999…
ENSG00000167646.9	DNAAF3	68	ENSG00000162148.6	PPP1R32	13	0.927586	co	1	1	179	1490	0	0	2	M0085	999199999999999999999999999999999999999999999999999999999999999999999999999999999999999999999999999999999999999999999999999999999999999999999999999999999999999999999999999999999999999999999999999999999999999999999999999999999999999999999999999999999999999999999999999999999999999999999999999999999999999999999999999999999999999999999999999999999999999999999999999999999999999999999999999999999999999…
ENSG00000183644.9	C11orf88	80	ENSG00000162148.6	PPP1R32	13	0.929133	co	1	1	207	1461	1	0	2	M0085	999199999999999999999999999999999999999999999999999999999999999999999999999999999999999999999999999999999999999999999999999999999999999999999999999999999999999999999999999999999999999999999999999999999999999999999999999999999999999999999999999999999999999999999999999999999999999999999999999999999999999999999999999999999999999999999999999999999999999999999999999999999999999999999999999999999999999…
ENSG00000162148.6	PPP1R32	13	ENSG00000168658.14	VWA3B	66	0.925425	co	1	1	182	7	0	0	1482	M0085	666166666666666666666666666666666666666666666666666666666666666666666666666666666666666666666666666666666666666666666666666666666666666666666666666666666666666666666666966666666666666666666666666666696666666666666666666666666666666666666666666666696696666666666666666666666666666666666666666666666666669666666666666666666666666666666666666666666666666666666666666666666666666666666666666666666666666…
ENSG00000162148.6	PPP1R32	13	ENSG00000181378.9	CFAP65	73	0.925829	co	1	1	187	1	0	0	1483	M0085	666166666666666666666666666666666666666666666666666666666666666666666666666966666666666666666666666666666666666666666666666666666666666666666666666666666666666666666666666666666666666666666666666666666666666666666666666666666666666666666666666666666666666666666666666666666666666666666666666666666666666666666666666666661666666666666666666666666666666666666666666666666666666666666666666666666666666…
ENSG00000167646.9	DNAAF3	68	ENSG00000168589.10	DYNLRB2	18	0.914561	co	1	1	179	1428	0	0	64	M0085	999199996999999999999999999999999999996999999969999996999999999699969999999999999999999999999999999969999999999999699699999999996999999999999999999999999999996999999999999999999996999999699999999999999699999999999969996999966699999999969999999996999999969699999999999999999999999969999969999999999999999999999699999999999999999999999999999999999999999999999999999999999999999969999699999999999969999…
ENSG00000171595.9	DNAI2	56	ENSG00000162148.6	PPP1R32	13	0.914488	co	1	1	194	1475	0	0	2	M0085	999199999999999999999999999999999999999999999999999999999999999999999999999999999999999999999999999999999999999999999999999999999999999999999999999999999999999999999999999999999999999999999999999999999999999999999999999999999999999999999999999999999999999999999999999999999999999999999999999999999999999999999999999999999999999999999999999999999999999999999999999999999999999999999999999999999999999…
ENSG00000168589.10	DYNLRB2	18	ENSG00000160838.9	LRRC71	69	0.916984	co	1	1	215	15	0	0	1441	M0085	666166166666666666666666666666666666666666666666661666666666666666666666666666166666666166666666666666666666666666666666666666666666166666666666666666666666666666666666666666666666666666666666666666666666666666666666666666666666666666666666666666666666666666666666666666666666666666666666666666666666666666666666666666666666666666666666666666666666666666666666666666666666666666666666666666666666666…
ENSG00000168589.10	DYNLRB2	18	ENSG00000168658.14	VWA3B	66	0.914841	co	1	1	182	7	0	0	1482	M0085	666166666666666666666666666666666666666666666666666666666666666666666666666666666666666666666666666666666666666666666666666666666666666666666666666666666666666666666666966666666666666666666666666666696666666666666666666666666666666666666666666666696696666666666666666666666666666666666666666666666666669666666666666666666666666666666666666666666666666666666666666666666666666666666666666666666666666…
ENSG00000168589.10	DYNLRB2	18	ENSG00000158428.3	CATIP	55	0.911544	co	1	1	233	51	0	0	1387	M0085	666166666666666696666666666666666666669666666666666966669666669666666666666966666666666666666666669666669666666666666666666666666666666666666666666666666666966666666666666696666666696666666669666666696666666696666666666666666666696666666666666666666666666696699696669666666699666996966966666666666966666666666666666669666666666666666666666666666966666666666696666696666666666666666666666666666666666…
ENSG00000168589.10	DYNLRB2	18	ENSG00000243910.3	TUBA4B	61	0.911616	co	1	1	207	71	0	0	1393	M0085	666166666666666666666666666666666666666666666666666666666666666666666666666666666666666666666666666669666666666666666666666666666666666666666666666666666666666666666666696666666666666666666666666666666666666666666666666666666666666666966666666666666696666666666666666666666666669966666666666666666666666666666666666666661666666666666966666669666666666666666666666696666666666666666666666666666666666…
ENSG00000168589.10	DYNLRB2	18	ENSG00000153347.5	FAM81B	47	0.918572	co	1	1	241	69	0	0	1361	M0085	666166666666666666666666666666666666666666666666666666666666666666666666666666666166666666666666666666666666666666666666666666666666666666666666666666666666666666666666666666666166666666666666666666666666666666666666666666669666666666666666666666666666666666666666666666666666666666666666666666666666666666666666666666666669666666666666666666666666666966666666966666666696666666666666666666666666666…
ENSG00000168589.10	DYNLRB2	18	ENSG00000164746.9	C7orf57	70	0.911985	co	1	1	226	66	0	0	1379	M0085	696166669666666696666666666669666696666669666666666666696666666966666666666966666669669666666666666669666669666666669666666669669666966666666669669666696669966666666666966666666669966666666666666666666966966666666669966666666666666666666666666696666666669666666666966666666696666666666699666666666669666669666666666666666666666666666666666696666666666696666666666666666696666669666666666666666666666…
ENSG00000168589.10	DYNLRB2	18	ENSG00000183273.2	CCDC60	54	0.913239	co	1	1	136	495	0	0	1040	M0085	996199966999666999699969669966669699999999699669969696999666999999996666969999969996969696969696669999969696966699996969696966999699669969999969696966699969999996966699969999699969999696999999996969999996996996996666669999699999999699999699999969999966966669696999666999966966669999999996696969699999969996696699669969966666666666666666669666669666666666696696696696966696966666666666696696666996666…
ENSG00000168589.10	DYNLRB2	18	ENSG00000258752.1	AL357093.2	40	0.916533	co	1	1	294	120	0	0	1257	M0085	666166669661666666666666666666666666666666666666661666666666666666666666666666666666161166666666666666666666666666666666666666666666166666666666666666666666666661666666666666666666666666666666666666666666666666666666666666666666666666666166666666666666666666666666666666666666666666666666666666666666666666661699666666661666666666666966666666666966666666666666666666666966666666666666666666666696666…
ENSG00000162148.6	PPP1R32	13	ENSG00000243910.3	TUBA4B	61	0.911121	co	1	1	207	71	0	0	1393	M0085	666166666666666666666666666666666666666666666666666666666666666666666666666666666666666666666666666669666666666666666666666666666666666666666666666666666666666666666666696666666666666666666666666666666666666666666666666666666666666666966666666666666696666666666666666666666666669966666666666666666666666666666666666666661666666666666966666669666666666666666666666696666666666666666666666666666666666…
ENSG00000162148.6	PPP1R32	13	ENSG00000158428.3	CATIP	55	0.900984	co	1	1	233	51	0	0	1387	M0085	666166666666666696666666666666666666669666666666666966669666669666666666666966666666666666666666669666669666666666666666666666666666666666666666666666666666966666666666666696666666696666666669666666696666666696666666666666666666696666666666666666666666666696699696669666666699666996966966666666666966666666666666666669666666666666666666666666666966666666666696666696666666666666666666666666666666666…
ENSG00000179813.2	FAM216B	41	ENSG00000162148.6	PPP1R32	13	0.903086	co	1	1	191	1478	0	0	2	M0085	999199999999999999999999999999999999999999999999999999999999999999999999999999999999999999999999999999999999999999999999999999999999999999999999999999999999999999999999999999999999999999999999999999999999999999999999999999999999999999999999999999999999999999999999999999999999999999999999999999999999999999999999999999999999999999999999999999999999999999999999999999999999999999999999999999999999999…
ENSG00000169314.10	C22orf15	65	ENSG00000162148.6	PPP1R32	13	0.904589	co	1	1	159	1510	0	0	2	M0085	999199999999999999999999999999999999999999999999999999999999999999999999999999999999999999999999999999999999999999999999999999999999999999999999999999999999999999999999999999999999999999999999999999999999999999999999999999999999999999999999999999999999999999999999999999999999999999999999999999999999999999999999999999999999999999999999999999999999999999999999999999999999999999999999999999999999999…
ENSG00000168589.10	DYNLRB2	18	ENSG00000179813.2	FAM216B	41	0.90812	co	1	1	191	593	0	0	887	M0085	999199696999999999699999999996996999999699969969999999999999999696699699699999999999999999669999999699999999699999999999999999999999969696999999969999999999999999999999996999999999999999699969699999969996969996999999699999999969996999669699999999996999999999996999999999699999996999699999999999996999699999999696666666666666696666666966666696666969696666666666669966696666666966666666666666666666666…
ENSG00000171595.9	DNAI2	56	ENSG00000168589.10	DYNLRB2	18	0.904118	co	1	1	194	1413	0	0	64	M0085	999199996999999999999999999999999999996999999969999996999999999699969999999999999999999999999999999969999999999999699699999999996999999999999999999999999999996999999999999999999996999999699999999999999699999999999969996999966699999999969999999996999999969699999999999999999999999969999969999999999999999999999699999999999999999999999999999999999999999999999999999999999999999969999699999999999969999…
ENSG00000168589.10	DYNLRB2	18	ENSG00000181378.9	CFAP65	73	0.902989	co	1	1	187	1	0	0	1483	M0085	666166666666666666666666666666666666666666666666666666666666666666666666666966666666666666666666666666666666666666666666666666666666666666666666666666666666666666666666666666666666666666666666666666666666666666666666666666666666666666666666666666666666666666666666666666666666666666666666666666666666666666666666666666661666666666666666666666666666666666666666666666666666666666666666666666666666666…
ENSG00000183273.2	CCDC60	54	ENSG00000162148.6	PPP1R32	13	0.900062	co	1	1	136	1533	0	0	2	M0085	999199999999999999999999999999999999999999999999999999999999999999999999999999999999999999999999999999999999999999999999999999999999999999999999999999999999999999999999999999999999999999999999999999999999999999999999999999999999999999999999999999999999999999999999999999999999999999999999999999999999999999999999999999999999999999999999999999999999999999999999999999999999999999999999999999999999999…
ENSG00000168589.10	DYNLRB2	18	ENSG00000162643.8	WDR63	65	0.8974	co	1	1	164	126	0	0	1381	M0085	666166966669669696666666669696666696966699696666699999666966969666696666696966699969666666666996966699699696666996669696669666966666999666669666666966699999699666666669969669669699696696696966996969666966666969969666966666696666969966966969666669669669996966666669696966666666669966666696666966699966969666666666666666666666666666666666666666666666666666666666666666666666666666666666666966666666666…
ENSG00000107902.9	LHPP	20	ENSG00000160781.11	PAQR6	26	0.935238	co	1	1	1660	0	11	0	0	M0086	111111111111111111111111111111111111111111111111111111111111111111111111111111111111111111111111111111111111111111111111111111111111111111111111111111111111111111111111111111111111111111111111111111111111111111111111111111111111111111111111111111111111111111111111111111111111111111111111111111111111111111111111111111111111111111111111111111111111111111111111111111111111111111111111111111111111111…
ENSG00000125817.7	CENPB	28	ENSG00000107902.9	LHPP	20	0.930134	co	1	1	1660	0	11	0	0	M0086	111111111111111111111111111111111111111111111111111111111111111111111111111111111111111111111111111111111111111111111111111111111111111111111111111111111111111111111111111111111111111111111111111111111111111111111111111111111111111111111111111111111111111111111111111111111111111111111111111111111111111111111111111111111111111111111111111111111111111111111111111111111111111111111111111111111111111…
ENSG00000064787.8	BCAS1	49	ENSG00000107902.9	LHPP	20	0.91038	co	1	1	1660	0	11	0	0	M0086	111111111111111111111111111111111111111111111111111111111111111111111111111111111111111111111111111111111111111111111111111111111111111111111111111111111111111111111111111111111111111111111111111111111111111111111111111111111111111111111111111111111111111111111111111111111111111111111111111111111111111111111111111111111111111111111111111111111111111111111111111111111111111111111111111111111111111…
ENSG00000184208.10	C22orf46	12	ENSG00000107902.9	LHPP	20	0.917409	co	1	1	1625	0	46	0	0	M0086	111111111111111111118111111111111111111111111111111111111111111811181111111111111111111111111111111111111111111111111111111111111111111111111111111111111111111111111111111811111111111111111111111111111111111111111111111811118111111111111111111111111111111111111111111111111111811111111111111111111111111111111111111111111111111111111111111111111111111111111111111111111111111111111111111111111111111…
ENSG00000129250.7	KIF1C	36	ENSG00000107902.9	LHPP	20	0.910722	co	1	1	1660	0	11	0	0	M0086	111111111111111111111111111111111111111111111111111111111111111111111111111111111111111111111111111111111111111111111111111111111111111111111111111111111111111111111111111111111111111111111111111111111111111111111111111111111111111111111111111111111111111111111111111111111111111111111111111111111111111111111111111111111111111111111111111111111111111111111111111111111111111111111111111111111111111…
ENSG00000107902.9	LHPP	20	ENSG00000270021.1	AC026691.1	18	0.900455	co	1	1	1657	0	11	0	3	M0086	111111111111111111111111111111111111111111111111111111111111111111111111111111111111111111111111111111116111111111111111111111111111111111111111111111111111111111111111111111111111111111111111111111111111111111111111111111116111111111111111111111111111111611111111111111111111111111111111111111111111111111111111111111111111111111111111111111111111111111111111111111111111111111111111111111111111111…
ENSG00000107902.9	LHPP	20	ENSG00000146063.14	TRIM41	24	0.907546	co	1	1	1648	0	23	0	0	M0086	111111111111111111111111111111111111111111111111111111111111111111111111111111111111111111111111111111111111111111111111111111111111111111111111111111111111111111111111111111111111111111111111111111111111111111111111111111111111111111111111111111111111111111111111111111111111111111111111111111111111111111111111111111111111111111111111111111111111111111111111111111111111111111111111111111111111111…
ENSG00000107902.9	LHPP	20	ENSG00000126878.8	AIF1L	41	0.906958	co	1	1	1660	0	11	0	0	M0086	111111111111111111111111111111111111111111111111111111111111111111111111111111111111111111111111111111111111111111111111111111111111111111111111111111111111111111111111111111111111111111111111111111111111111111111111111111111111111111111111111111111111111111111111111111111111111111111111111111111111111111111111111111111111111111111111111111111111111111111111111111111111111111111111111111111111111…
ENSG00000107902.9	LHPP	20	ENSG00000236859.2	NIFK-AS1	19	0.906987	co	1	1	1660	0	11	0	0	M0086	111111111111111111111111111111111111111111111111111111111111111111111111111111111111111111111111111111111111111111111111111111111111111111111111111111111111111111111111111111111111111111111111111111111111111111111111111111111111111111111111111111111111111111111111111111111111111111111111111111111111111111111111111111111111111111111111111111111111111111111111111111111111111111111111111111111111111…
ENSG00000107902.9	LHPP	20	ENSG00000184007.13	PTP4A2	65	0.898222	co	1	1	1660	0	11	0	0	M0086	111111111111111111111111111111111111111111111111111111111111111111111111111111111111111111111111111111111111111111111111111111111111111111111111111111111111111111111111111111111111111111111111111111111111111111111111111111111111111111111111111111111111111111111111111111111111111111111111111111111111111111111111111111111111111111111111111111111111111111111111111111111111111111111111111111111111111…
ENSG00000107902.9	LHPP	20	ENSG00000113578.13	FGF1	51	0.899754	co	1	1	1660	0	11	0	0	M0086	111111111111111111111111111111111111111111111111111111111111111111111111111111111111111111111111111111111111111111111111111111111111111111111111111111111111111111111111111111111111111111111111111111111111111111111111111111111111111111111111111111111111111111111111111111111111111111111111111111111111111111111111111111111111111111111111111111111111111111111111111111111111111111111111111111111111111…
ENSG00000073969.14	NSF	16	ENSG00000198513.7	ATL1	4	0.929995	co	1	2	1460	0	0	0	0	M0087	111111111111111111111111111111111111111111111111111111111111111011111111111111111111111111111111111111111111111111111111111111111111111111111111111111111111111111111111111111111111111111111111111111111011111111111111111111111111111111111111111111111111111111111111111111111111111111111111111111111111111111111111111111111111111111111111111111111111111111111111111111111111111111111111111111111111111…
ENSG00000073969.14	NSF	16	ENSG00000120265.12	PCMT1	6	0.910894	co	2	2	1417	0	1	0	0	M0087	111111111111111111111111111111111111111111111111111111111111111111111111111111111111111111111111111111111111111111111111111111111111111111111111111111111111111111111111111111111111111111111111111111111111111111111111111111111111111111111111111111111111111111111111111111111111111111111111111111111111111111111101111111111111111111111111111111111111111111111111111111111111111111111111110111111111111…
ENSG00000131100.8	ATP6V1E1	5	ENSG00000073969.14	NSF	16	0.899209	co	2	2	1460	0	0	0	0	M0087	111111111111111111111111111111111111111111111111111111111111111111111111111111111111111011111111111111111111111111111111111111111111011111111111111111111111111111111111111111111111111111111111111111111111111111111111111111111111111111111111111111111111111111111111111111111111111111111111111111111111111111111111111111111111111111111111111111111110111111111111111111111111111111111111110111111111111…
ENSG00000131100.8	ATP6V1E1	5	ENSG00000198513.7	ATL1	4	0.915153	co	1	1	1653	0	18	0	0	M0088	111111111111111111111111111111111111111111111111111111111111111111111111111111111111111811111111111111111111111111111111111111111111811111111111111111111111111111111111111111111111111111111111111111111111111111111111111111111111111111111111111111111111111111111111111111111111111111111111111111111111111111111111111111111111111111111811111111111111111111111111111111111111111111111111111111111111111…
ENSG00000131100.8	ATP6V1E1	5	ENSG00000120265.12	PCMT1	6	0.917206	co	1	1	1666	0	5	0	0	M0088	111111111111111111111111111111111111111111111111111111111111111111111111111111111111111811111111111111111111111111111111111111111111811111111111111111111111111111111111111111111111111111111111111111111111111111111111111111111111111111111111111111111111111111111111111111111111111111111111111111111111111111111111111111111111111111111111111111111111111111111111111111111111111111111111111111111111111…
ENSG00000198513.7	ATL1	4	ENSG00000120265.12	PCMT1	6	0.90896	co	1	1	1654	0	17	0	0	M0088	111111111111111111111111111111111111111111111111111111111111111111111111111111111111111111111111111111111111111111111111111111111111111111111111111111111111111111111111111111111111111111111111111111111111111111111111111111111111111111111111111111111111111111111111111111111111111111111111111111111111111111111111111111111111111111111811111111111111111111111111111111111111111111111111111111111111111…
ENSG00000197168.7	NEK5	3	ENSG00000197057.4	DTHD1	6	0.911952	co	1	1	131	108	0	0	1432	M0089	666669966696966696669666666666966666666696666666666696666699966666666666666666666666666666666666669666666666666669669966666666666696669666696666666666666696666666666666696969669666666666666666666669696669666669966666696666666666666666666666666969666666666666666666666696666666666666666666666669666669669666666666966696666666666669666666666666666696666666696666669666666666669666666966666666696666666…
ENSG00000197168.7	NEK5	3	ENSG00000105877.13	DNAH11	2	0.914791	co	1	1	100	1	0	0	1570	M0089	666666666666666666666666666666666666666666666666666666666666666666666666666666666666666666666666666666666666666666666666666666666666666666666666666666666666666666666666666666666666666666666666666666666666666666666666666666666666666666666666666666666666666666666666666666666666666666666666666666666666666666666666666666666666666666666666666666666666666666666666666666666666666666666666666666666666666…
ENSG00000105877.13	DNAH11	2	ENSG00000197057.4	DTHD1	6	0.89649	co	1	1	100	139	0	0	1432	M0089	666669966696966696669666666666966666666696666666666696666699966666666666666666666666666666666666669666666666666669669966666666666696669666696666666666666696666666666666696969669666666666666666666669696669666669966666696666666666666666666666666969666666666666666666666696666666666666666666666669666669669666666666966696666666666669666666666666666696666666696666669666666666669666666966666666696666666…
ENSG00000164746.9	C7orf57	70	ENSG00000146038.7	DCDC2	8	0.911887	co	1	1	178	1493	0	0	0	M0090	999199999999999999999999999999999999999999999999999999999999999999999999999999999999999999999999999999999999999999999999999999999999999999999999999999999999999999999999999999999999999999999999999999999999999999999999999999999999999999999999999999999999999999999999999999999999999999999999999999999999999999999999999999999999999999999999999999999999999999999999999999999999999999999999999999999999999…
ENSG00000179813.2	FAM216B	41	ENSG00000146038.7	DCDC2	8	0.902961	co	1	1	162	231	0	0	1278	M0090	666166666666666666666666666666666666666666666666666666666666666666666666666666666666666666666666666666666666666666666666666966666666666666666666666666666666666666666666666666666666666666666666666666666666666666666666666666666666666666666666666666666666666666666666666666666696666666666666666666666666666666666666966669669666669999666696699966999696669669696996666666666669696699969669666966699966696…
ENSG00000120262.8	CCDC170	35	ENSG00000146038.7	DCDC2	8	0.90388	co	1	1	184	209	0	0	1278	M0090	666166666666666666666666666666666666666666666666666666666666666666666666666666666666666666666666666666666666666666666666666966666666666666666666666666666666666666666666666666666666666666666666666666666666666666666666666666666666666666666666666666666666666666666666666666666696666666666666666666666666666666666666966669669666669999666696699966999696669669696996666666666669696699969669666966699966696…
ENSG00000146038.7	DCDC2	8	ENSG00000137473.13	TTC29	43	0.902882	co	1	1	139	106	0	0	1426	M0090	696169966669666696666996666696969696696696696666666999966966696996666696669669666669669666699966696699666696666966666966669966666666666666666966666966666666666666666666969666669996699666666966666669696666966669996966696696696966666666696699669699666699666666666666669699666966666666666696666966666669696666966666666666666666666666666666666666666666666666666666666666666666666666666666666666666696666…
ENSG00000146038.7	DCDC2	8	ENSG00000162643.8	WDR63	65	0.90423	co	1	1	152	1519	0	0	0	M0090	999199999999999999999999999999999999999999999999999999999999999999999999999999999999999999999999999999999999999999999999999999999999999999999999999999999999999999999999999999999999999999999999999999999999999999999999999999999999999999999999999999999999999999999999999999999999999999999999999999999999999999999999999999999999999999999999999999999999999999999999999999999999999999999999999999999999999…
ENSG00000146038.7	DCDC2	8	ENSG00000168658.14	VWA3B	66	0.906693	co	1	1	158	1513	0	0	0	M0090	999199999999999999999999999999999999999999999999999999999999999999999999999999999999999999999999999999999999999999999999999999999999999999999999999999999999999999999999999999999999999999999999999999999999999999999999999999999999999999999999999999999999999999999999999999999999999999999999999999999999999999999999999999999999999999999999999999999999999999999999999999999999999999999999999999999999999…
ENSG00000140481.9	CCDC33	71	ENSG00000146038.7	DCDC2	8	0.899107	co	1	1	156	237	0	0	1278	M0090	666166666666666666666666666666666666666666666666666666666666666666666666666666666666666666666666666666666666666666666666666966666666666666666666666666666666666666666666666666666666666666666666666666666666666666666666666666666666666666666666666666666666666666666666666666666696666666666666666666666666666666666666966669669666669999666696699966999696669669696996666666666669696699969669666966699966696…
ENSG00000126860.7	EVI2A	68	ENSG00000164176.8	EDIL3	22	0.939321	co	1	1	1666	0	5	0	0	M0091	111111111111111111111111111111111111111111111111111111111111111111111111111111111111111111111111111111118111111111111111111111111111111111111111111111111111181111111111111111111111111111111111111111811111111111111111111111111111111111111111111111111111111111111111111111111181111118111111111111111111111111111111111111111111111111111111111111111111111111111111111111111111111111111111111111111111111…
ENSG00000136960.8	ENPP2	82	ENSG00000164176.8	EDIL3	22	0.936055	co	1	1	1666	0	5	0	0	M0091	111111111111111111111111111111111111111111111111111111111111111111111111111111111111111111111111111111118111111111111111111111111111111111111111111111111111181111111111111111111111111111111111111111811111111111111111111111111111111111111111111111111111111111111111111111111181111118111111111111111111111111111111111111111111111111111111111111111111111111111111111111111111111111111111111111111111111…
ENSG00000164176.8	EDIL3	22	ENSG00000242808.3	SOX2-OT	81	0.922909	co	1	1	1666	0	5	0	0	M0091	111111111111111111111111111111111111111111111111111111111111111111111111111111111111111111111111111111118111111111111111111111111111111111111111111111111111181111111111111111111111111111111111111111811111111111111111111111111111111111111111111111111111111111111111111111111181111118111111111111111111111111111111111111111111111111111111111111111111111111111111111111111111111111111111111111111111111…
ENSG00000164176.8	EDIL3	22	ENSG00000174607.6	UGT8	52	0.920207	co	2	2	1425	0	0	0	0	M0091	011101100100000011000000000000100000011001000000001000101100000011001100000100100000000000000001011000000001100100001100100000001000000100000110100000010001000000000000010100010000010000000000000010011001000000001010000100000100001000000000001010100000100000000000000000000001000000110100010000110001011000000111111111111111111111111111111111111111111111111111111111111111111111111111111111111111111…
ENSG00000164176.8	EDIL3	22	ENSG00000164124.6	TMEM144	89	0.925128	co	1	1	1654	0	5	0	12	M0091	111111116111611111111111111111111111111111111111111111116111111611111118111111111111116111111111111116118111111111111111111111111111611111111111111111111111181111111111111111111111111111111111111111811111111116111111111111111111111111111116111111111111111111111161111161111161111118111111111111111111111111111111111111111111111111111111111111111111111111111111111111111111111111111111111111111111111…
ENSG00000123560.9	PLP1	69	ENSG00000164176.8	EDIL3	22	0.922808	co	1	1	1655	0	16	0	0	M0091	111111111111111111111111111111111111111111111111111111111111111111111111111111111111111111111111111111118111111111111111111111111111111111111111111111111111181111111111111111111111111111111111111111811111111111111111111111111111111111111111111111111111111111111111111111111181111118111111111111111111111111111111111111111111111111111111111111111111111111111111111111111111111111111111111111111111111…
ENSG00000170775.2	GPR37	61	ENSG00000164176.8	EDIL3	22	0.923762	co	1	1	1653	13	5	0	0	M0091	111111111111911111119111111111911111111111111111111911111111111911111118111111111111119111111111111119118111111111111911111111111111911111111111111111111111181111111111111111111111111111111111111111811111111119111111111111111111111111111119111111111111111111111111111111111191111118119111111111111111111111111111111111111111111111111111111111111111111111111111111111111111111111111111111111111111111…
ENSG00000011426.6	ANLN	52	ENSG00000164176.8	EDIL3	22	0.911001	co	1	1	1664	2	5	0	0	M0091	111111111111111191111111111111111111111111111111111111111111911111111111111111111111111111111111111111118111111111111111111111111111111111111111111111111111181111111111111111111111111111111111111111811111111111111111111111111111111111111111111111111111111111111111111111111181111118111111111111111111111111111111111111111111111111111111111111111111111111111111111111111111111111111111111111111111111…
ENSG00000164176.8	EDIL3	22	ENSG00000080822.12	CLDND1	85	0.916271	co	1	1	1666	0	5	0	0	M0091	111111111111111111111111111111111111111111111111111111111111111111111111111111111111111111111111111111118111111111111111111111111111111111111111111111111111181111111111111111111111111111111111111111811111111111111111111111111111111111111111111111111111111111111111111111111181111118111111111111111111111111111111111111111111111111111111111111111111111111111111111111111111111111111111111111111111111…
ENSG00000150867.9	PIP4K2A	87	ENSG00000164176.8	EDIL3	22	0.907119	co	1	1	1666	0	5	0	0	M0091	111111111111111111111111111111111111111111111111111111111111111111111111111111111111111111111111111111118111111111111111111111111111111111111111111111111111181111111111111111111111111111111111111111811111111111111111111111111111111111111111111111111111111111111111111111111181111118111111111111111111111111111111111111111111111111111111111111111111111111111111111111111111111111111111111111111111111…
ENSG00000057704.6	TMCC3	44	ENSG00000164176.8	EDIL3	22	0.909013	co	1	1	1645	20	6	0	0	M0091	111111111111111199111111111111981111111111111191111991111111911911111119111111111111119111111111111191119111111191111111111111911111911111111111111111111111181111111111111111119111111111111911111111811911111111111111111111111111111111111111111111111111111111111111111111111181191198111111811111111111111111111111111111111111111111111111111111111111111111111111111111111111111111111111111111111111111…
ENSG00000164176.8	EDIL3	22	ENSG00000136541.10	ERMN	84	0.904514	co	1	1	1666	0	5	0	0	M0091	111111111111111111111111111111111111111111111111111111111111111111111111111111111111111111111111111111118111111111111111111111111111111111111111111111111111181111111111111111111111111111111111111111811111111111111111111111111111111111111111111111111111111111111111111111111181111118111111111111111111111111111111111111111111111111111111111111111111111111111111111111111111111111111111111111111111111…
ENSG00000204655.7	MOG	94	ENSG00000164176.8	EDIL3	22	0.902519	co	1	1	1666	0	5	0	0	M0091	111111111111111111111111111111111111111111111111111111111111111111111111111111111111111111111111111111118111111111111111111111111111111111111111111111111111181111111111111111111111111111111111111111811111111111111111111111111111111111111111111111111111111111111111111111111181111118111111111111111111111111111111111111111111111111111111111111111111111111111111111111111111111111111111111111111111111…
ENSG00000065361.10	ERBB3	92	ENSG00000164176.8	EDIL3	22	0.897635	co	1	1	1650	16	5	0	0	M0091	111111119111911991111111111111911111111111111111111911119111111911111118111111111111119111111111111111118111111111111111111111111111911111111111111111111111181111111111111111119111111111111111111111811111111119111111111111111111111111111119111111111111111111111191111191111191111118111111111111111111111111111111111111111111111111111111111111111111111111111111111111111111111111111111111111111111111…
ENSG00000115896.11	PLCL1	12	ENSG00000136541.10	ERMN	84	0.91055	co	1	1	1653	12	6	0	0	M0092	111111111111111991111111111111111111111191111191111111111111111911111111111111111119111111111111111111119111111111111111111111111111919111111111111111111111111111111111111111111111111111111111111111111111911111111111111111111111111111111111111111111111191111111111111111111191111111111111111111111111111111111111111111111111111111111111111111111111111111111111111111111111111111111111111111111111111…
ENSG00000126860.7	EVI2A	68	ENSG00000115896.11	PLCL1	12	0.903218	co	1	1	1653	0	6	0	12	M0092	111111111111111661111111111111111111111161111161111111111111111611111111111111111116111111111111111111116111111111111111111111111111616111111111111111111111111111111111111111111111111111111111111111111111611111111111111111111111111111111111111111111111161111111111111111111161111111111111111111111111111111111111111111111111111111111111111111111111111111111111111111111111111111111111111111111111111…
ENSG00000150867.9	PIP4K2A	87	ENSG00000115896.11	PLCL1	12	0.902738	co	1	1	1653	0	6	0	12	M0092	111111111111111661111111111111111111111161111161111111111111111611111111111111111116111111111111111111116111111111111111111111111111616111111111111111111111111111111111111111111111111111111111111111111111611111111111111111111111111111111111111111111111161111111111111111111161111111111111111111111111111111111111111111111111111111111111111111111111111111111111111111111111111111111111111111111111111…
ENSG00000011426.6	ANLN	52	ENSG00000115896.11	PLCL1	12	0.907098	co	1	1	1652	13	6	0	0	M0092	111111111111111991111111111111111111111191111191111111111111911911111111111111111119111111111111111111119111111111111111111111111111919111111111111111111111111111111111111111111111111111111111111111111111911111111111111111111111111111111111111111111111191111111111111111111191111111111111111111111111111111111111111111111111111111111111111111111111111111111111111111111111111111111111111111111111111…
ENSG00000057704.6	TMCC3	44	ENSG00000115896.11	PLCL1	12	0.902043	co	1	1	1637	15	7	0	12	M0092	111111111111111669111111111111911111111161111161111991111111911611111119111111111116119111111111111191116111111191111111111111911111616111111111111111111111111111111111111111119111111111111911111111111911611111111111111111111111111111111111111111111111161111111111111111111161191191111111111111111111111111111111111111111111111111111111111111111111111111111111111111111111111111111111111111111111111…
ENSG00000080822.12	CLDND1	85	ENSG00000115896.11	PLCL1	12	0.899563	co	1	1	1653	12	6	0	0	M0092	111111111111111991111111111111111111111191111191111111111111111911111111111111111119111111111111111111119111111111111111111111111111919111111111111111111111111111111111111111111111111111111111111111111111911111111111111111111111111111111111111111111111191111111111111111111191111111111111111111111111111111111111111111111111111111111111111111111111111111111111111111111111111111111111111111111111111…
ENSG00000204655.7	MOG	94	ENSG00000075651.11	PLD1	19	0.924715	co	1	1	1285	0	4	0	382	M0093	616166616616666666666666666661666666666666661666666666666166661616166166666161666666666666666661616166166666616661661666166611666666666666666166166616666666666666666666616666666616666616661661616666661666666666666666666666666666666666666666666661161666661661666666161666661161666666166166666616666666166666666111111161111116111116111611611111111111611161116111116666111116116111111611611116611111166…
ENSG00000124920.9	MYRF	79	ENSG00000075651.11	PLD1	19	0.910808	co	1	1	1286	382	3	0	0	M0093	919199919919999999999999999991999999999999991999999999999199991919199199999191999999999999999991919199199999919991991999199911999999999999999199199919999999999999999999919999999919999919991991919999991999999999999999999999999999999999999999999991191999991991999999191999991191999999199199999919999999199999999111111191111119111119111911911111111111911191119111119999111119119111111911911119911111199…
ENSG00000103089.4	FA2H	66	ENSG00000075651.11	PLD1	19	0.91747	co	1	1	1286	0	3	0	382	M0093	616166616616666666666666666661666666666666661666666666666166661616166166666161666666666666666661616166166666616661661666166611666666666666666166166616666666666666666666616666666616666616661661616666661666666666666666666666666666666666666666666661161666661661666666161666661161666666166166666616666666166666666111111161111116111116111611611111111111611161116111116666111116116111111611611116611111166…
ENSG00000167755.9	KLK6	47	ENSG00000075651.11	PLD1	19	0.911152	co	1	1	1286	0	3	0	382	M0093	616166616616666666666666666661666666666666661666666666666166661616166166666161666666666666666661616166166666616661661666166611666666666666666166166616666666666666666666616666666616666616661661616666661666666666666666666666666666666666666666666661161666661661666666161666661161666666166166666616666666166666666111111161111116111116111611611111111111611161116111116666111116116111111611611116611111166…
ENSG00000136960.8	ENPP2	82	ENSG00000075651.11	PLD1	19	0.918281	co	1	1	1286	382	3	0	0	M0093	919199919919999999999999999991999999999999991999999999999199991919199199999191999999999999999991919199199999919991991999199911999999999999999199199919999999999999999999919999999919999919991991919999991999999999999999999999999999999999999999999991191999991991999999191999991191999999199199999919999999199999999111111191111119111119111911911111111111911191119111119999111119119111111911911119911111199…
ENSG00000075651.11	PLD1	19	ENSG00000013297.6	CLDN11	49	0.91286	co	1	1	1286	382	3	0	0	M0093	919199919919999999999999999991999999999999991999999999999199991919199199999191999999999999999991919199199999919991991999199911999999999999999199199919999999999999999999919999999919999919991991919999991999999999999999999999999999999999999999999991191999991991999999191999991191999999199199999919999999199999999111111191111119111119111911911111111111911191119111119999111119119111111911911119911111199…
ENSG00000075651.11	PLD1	19	ENSG00000158715.5	SLC45A3	35	0.908818	co	1	1	1270	286	3	0	112	M0093	919196916919696966969999999961699999969999991966999669696196961916199199999161969999966699999991619196199999619991991699169911699999696999999199199919969996999999999999919999966919999919961691919669991999699996699996999999999999996999999966999991191999991991999969191969991161999969199169999619999996196999999111111191111119111119111911911111111111911191116111116969111119119111111911611119611111169…
ENSG00000075651.11	PLD1	19	ENSG00000114541.10	FRMD4B	45	0.906653	co	1	1	1282	386	3	0	0	M0093	919199919919999999999999999991999999999999991999999999999199991919199199999191999999999999999991919199199999919991991999199911999999999999999199199919999999999999999999919999999919999919991991919999991999999999999999999999999999999999999999999991191999991991999999191999991191999999199199999919999999199999999111111191111119111119111911911111111111911191119111119999111119119111111911911119911111199…
ENSG00000105695.10	MAG	73	ENSG00000075651.11	PLD1	19	0.903906	co	1	1	1285	0	4	0	382	M0093	616166616616666666666666666661666666666666661666666666666166661616166166666161666666666666666661616166166666616661661666166611666666666666666166166616666666666666666666616666666616666616661661616666661666666666666666666666666666666666666666666661161666661661666666161666661161666666166166666616666666166666666111111161111116111116111611611111111111611161116111116666111116116111111611611116611111166…
ENSG00000174607.6	UGT8	52	ENSG00000075651.11	PLD1	19	0.909359	co	1	1	1284	382	5	0	0	M0093	919199919919999999999999999991999999999999991999999999999199991919199199999191999999999999999991919199199999919991991999199911999999999999999199199919999999999999999999919999999919999919991991919999991999999999999999999999999999999999999999999991191999991991999999191999991191999999199199999919999999199999999111111191111119111119111911911111111111911191119111119999111119119111111911911119911111199…
ENSG00000154642.6	C21orf91	36	ENSG00000075651.11	PLD1	19	0.903599	co	1	1	1277	6	6	0	382	M0093	616166616616666666666666666661666666666666661666666666666166661616166166666169666666666666666661616166166666616661661666166611666666666666666166166616666666666666666666616666666616666616661661616666661666666666666666666666666666666666666666666661161666661661666666161666661161666666166166666616666666166666666111111161111116111116111611611111111111611161116111116666111116116111111611611116611111166…
ENSG00000123560.9	PLP1	69	ENSG00000075651.11	PLD1	19	0.898541	co	1	1	1263	0	26	0	382	M0093	616166616616666666666666666661666666666666661666666666666166661616166166666161666666666666666661616166166666616661661666166611666666666666666166166616666666666666666666616666666616666616661661616666661666666666666666666666666666666666666666666661161666661661666666161666661161666666166166666616666666166666666111111161111116111116111611611111111111611161116111116666111116116111111611611116611111166…
ENSG00000169562.9	GJB1	41	ENSG00000075651.11	PLD1	19	0.897305	co	1	1	1285	1	3	0	382	M0093	616166616616666666666666666661666666666666661666666666666166661616166166666161666666666666666661616166166666616661661666166611666666666666666166166616666666666666666666616666666616666616661661616666661666666666666666666666666666666666666666666661161666661661666666161666661161666666166166666616666666166666666111111161111116111116111611611111111111611161116111116666111116116111111611611116611111166…
ENSG00000075651.11	PLD1	19	ENSG00000196187.7	TMEM63A	35	0.897948	co	1	1	1286	382	3	0	0	M0093	919199919919999999999999999991999999999999991999999999999199991919199199999191999999999999999991919199199999919991991999199911999999999999999199199919999999999999999999919999999919999919991991919999991999999999999999999999999999999999999999999991191999991991999999191999991191999999199199999919999999199999999111111191111119111119111911911111111111911191119111119999111119119111111911911119911111199…
ENSG00000075651.11	PLD1	19	ENSG00000091513.10	TF	50	0.897703	co	1	1	1284	382	5	0	0	M0093	919199919919999999999999999991999999999999991999999999999199991919199199999191999999999999999991919199199999919991991999199911999999999999999199199919999999999999999999919999999919999919991991919999991999999999999999999999999999999999999999999991191999991991999999191999991191999999199199999919999999199999999111111191111119111119111911911111111111911191119111119999111119119111111911911119911111199…
ENSG00000104419.10	NDRG1	48	ENSG00000146122.12	DAAM2	44	0.92781	co	1	1	1670	0	1	0	0	M0094	111111111111111111111111111111111111111111111111111111118111111111111111111111111111111111111111111111111111111111111111111111111111111111111111111111111111111111111111111111111111111111111111111111111111111111111111111111111111111111111111111111111111111111111111111111111111111111111111111111111111111111111111111111111111111111111111111111111111111111111111111111111111111111111111111111111111111…
ENSG00000033327.8	GAB2	47	ENSG00000104419.10	NDRG1	48	0.925788	co	1	1	1670	0	1	0	0	M0094	111111111111111111111111111111111111111111111111111111118111111111111111111111111111111111111111111111111111111111111111111111111111111111111111111111111111111111111111111111111111111111111111111111111111111111111111111111111111111111111111111111111111111111111111111111111111111111111111111111111111111111111111111111111111111111111111111111111111111111111111111111111111111111111111111111111111111…
ENSG00000064787.8	BCAS1	49	ENSG00000104419.10	NDRG1	48	0.919847	co	1	1	1670	0	1	0	0	M0094	111111111111111111111111111111111111111111111111111111118111111111111111111111111111111111111111111111111111111111111111111111111111111111111111111111111111111111111111111111111111111111111111111111111111111111111111111111111111111111111111111111111111111111111111111111111111111111111111111111111111111111111111111111111111111111111111111111111111111111111111111111111111111111111111111111111111111…
ENSG00000104419.10	NDRG1	48	ENSG00000113578.13	FGF1	51	0.913006	co	1	1	1670	0	1	0	0	M0094	111111111111111111111111111111111111111111111111111111118111111111111111111111111111111111111111111111111111111111111111111111111111111111111111111111111111111111111111111111111111111111111111111111111111111111111111111111111111111111111111111111111111111111111111111111111111111111111111111111111111111111111111111111111111111111111111111111111111111111111111111111111111111111111111111111111111111…
ENSG00000198121.9	LPAR1	48	ENSG00000104419.10	NDRG1	48	0.918659	co	1	1	1670	0	1	0	0	M0094	111111111111111111111111111111111111111111111111111111118111111111111111111111111111111111111111111111111111111111111111111111111111111111111111111111111111111111111111111111111111111111111111111111111111111111111111111111111111111111111111111111111111111111111111111111111111111111111111111111111111111111111111111111111111111111111111111111111111111111111111111111111111111111111111111111111111111…
ENSG00000104419.10	NDRG1	48	ENSG00000184007.13	PTP4A2	65	0.919653	co	1	1	1670	0	1	0	0	M0094	111111111111111111111111111111111111111111111111111111118111111111111111111111111111111111111111111111111111111111111111111111111111111111111111111111111111111111111111111111111111111111111111111111111111111111111111111111111111111111111111111111111111111111111111111111111111111111111111111111111111111111111111111111111111111111111111111111111111111111111111111111111111111111111111111111111111111…
ENSG00000104419.10	NDRG1	48	ENSG00000169554.12	ZEB2	46	0.914502	co	1	1	1668	0	3	0	0	M0094	111111111111111111111111111111111111111181111111111181118111111111111111111111111111111111111111111111111111111111111111111111111111111111111111111111111111111111111111111111111111111111111111111111111111111111111111111111111111111111111111111111111111111111111111111111111111111111111111111111111111111111111111111111111111111111111111111111111111111111111111111111111111111111111111111111111111111…
ENSG00000187164.13	SHTN1	52	ENSG00000104419.10	NDRG1	48	0.916688	co	1	1	1670	0	1	0	0	M0094	111111111111111111111111111111111111111111111111111111118111111111111111111111111111111111111111111111111111111111111111111111111111111111111111111111111111111111111111111111111111111111111111111111111111111111111111111111111111111111111111111111111111111111111111111111111111111111111111111111111111111111111111111111111111111111111111111111111111111111111111111111111111111111111111111111111111111…
ENSG00000060237.12	WNK1	29	ENSG00000064042.13	LIMCH1	3	0.906287	co	1	1	1669	0	2	0	0	M0095	111111111111111111111111111111111111111111111111111111111111111111111111111111111111111111111111111111111111111111111111111111111111111111111111111111111111111111111111111111111111111111111111111111111111111111111111111111111111111111111111111111111111111111111111111111111111111111111111111111111111111111111111111111111111111111111111111111111111111111111111111111111111111111111111111111111111111…
ENSG00000064042.13	LIMCH1	3	ENSG00000071054.11	MAP4K4	43	0.906206	co	1	1	1669	0	2	0	0	M0095	111111111111111111111111111111111111111111111111111111111111111111111111111111111111111111111111111111111111111111111111111111111111111111111111111111111111111111111111111111111111111111111111111111111111111111111111111111111111111111111111111111111111111111111111111111111111111111111111111111111111111111111111111111111111111111111111111111111111111111111111111111111111111111111111111111111111111…
ENSG00000187164.13	SHTN1	52	ENSG00000064042.13	LIMCH1	3	0.899894	co	1	1	1669	0	2	0	0	M0095	111111111111111111111111111111111111111111111111111111111111111111111111111111111111111111111111111111111111111111111111111111111111111111111111111111111111111111111111111111111111111111111111111111111111111111111111111111111111111111111111111111111111111111111111111111111111111111111111111111111111111111111111111111111111111111111111111111111111111111111111111111111111111111111111111111111111111…
ENSG00000224383.3	PRR29	14	ENSG00000181378.9	CFAP65	73	0.942415	co	1	1	187	1	0	0	1483	M0096	666166666666666666666666666666666666666666666666666666666666666666666666666966666666666666666666666666666666666666666666666666666666666666666666666666666666666666666666666666666666666666666666666666666666666666666666666666666666666666666666666666666666666666666666666666666666666666666666666666666666666666666666666666661666666666666666666666666666666666666666666666666666666666666666666666666666666…
ENSG00000167646.9	DNAAF3	68	ENSG00000224383.3	PRR29	14	0.921357	co	1	1	179	1139	0	0	353	M0096	696166966666666966666666666666666966666666666666669666666666966696666666669669966996666666696966666666666666666666966666966669666966966666966666669699966666666666966666666666666666666966666666669666666666666696666666666666666696666669966666666696666666669669666666666666696669666666699666666666666666966666666999999999999999999999999699999999999999999699999999999999999999999999999999999999999999999…
ENSG00000224383.3	PRR29	14	ENSG00000160838.9	LRRC71	69	0.926765	co	1	1	212	16	2	0	1441	M0096	666166866666666666666666666666666666666666666666668666666666666666666666666666166666666966666666666666666666666666666666666666666666166666666666666666666666666666666666666666666666666666666666666666666666666666666666666666666666666666666666666666666666666666666666666666666666666666666666666666666666666666666666666666666666666666666666666666666666666666666666666666666666666666666666666666666666666…
ENSG00000224383.3	PRR29	14	ENSG00000140481.9	CCDC33	71	0.926094	co	1	1	168	282	0	0	1221	M0096	666169966696996966669666666696699666969999969696966696666996999669669696696966699669969696969969699666696666669699969669996996669666669666966966966666966969666696666969666996999666669669966996696969666996996999996696969966996969699666996996669669999696966666666669666696666699696699699666666666696666669696666666666666666966666696666666669666666666696696666666966996666666666666666666666666666666666…
ENSG00000224383.3	PRR29	14	ENSG00000162643.8	WDR63	65	0.91155	co	1	1	164	126	0	0	1381	M0096	666166966669669696666666669696666696966699696666699999666966969666696666696966699969666666666996966699699696666996669696669666966666999666669666666966699999699666666669969669669699696696696966996969666966666969969666966666696666969966966969666669669669996966666669696966666666669966666696666966699966969666666666666666666666666666666666666666666666666666666666666666666666666666666666666966666666666…
ENSG00000224383.3	PRR29	14	ENSG00000164746.9	C7orf57	70	0.912341	co	1	1	226	66	0	0	1379	M0096	696166669666666696666666666669666696666669666666666666696666666966666666666966666669669666666666666669666669666666669666666669669666966666666669669666696669966666666666966666666669966666666666666666666966966666666669966666666666666666666666666696666666669666666666966666666696666666666699666666666669666669666666666666666666666666666666666696666666666696666666666666666696666669666666666666666666666…
ENSG00000224383.3	PRR29	14	ENSG00000188523.4	CFAP77	50	0.919594	co	2	2	191	427	0	0	1019	M0096	969099699999999096999999999999999099999999996999690999969999069606669999990990096006699999906099999996999999999999099699096990696099099999199996990900099996666699069999996699999996666099999999990999999699996909999999996699996919999991696996699609996999996690999696999999909990969999900969699999969699099999999666696666666696666666966666669966969696666966966996996996699996666696966696966966666696666…
ENSG00000169314.10	C22orf15	65	ENSG00000224383.3	PRR29	14	0.91231	co	1	1	158	1159	1	0	353	M0096	696166966666666966666666666666666966666666666666669666666666966696666666669669966996666666696966666666666666666666966666966669666966966666966666669699966666666666966666666666666666666966666666669666666666666696666666666666666696666669966666666696666666669669666666666666696669666666699666666666666666966666666999999999999999999999999699999999999999999699999999999999999999999999999999999999999999999…
ENSG00000224383.3	PRR29	14	ENSG00000183644.9	C11orf88	80	0.903793	co	1	1	207	250	0	0	1214	M0096	966199699966669969696699669966996999996666996996966999699969966696696669696969696669969699669996696966669696696666669969666996996996699669966666966666669966999696699696666996966666969666966696669996666666966996696996699999999966969696696699996969696969966966666966699699666666666969666969666969669999996699696666666966996666669699669666666666696666669666996666969669666666996696669666666666966996669…
ENSG00000171595.9	DNAI2	56	ENSG00000224383.3	PRR29	14	0.904027	co	1	1	194	1124	0	0	353	M0096	696166966666666966666666666666666966666666666666669666666666966696666666669669966996666666696966666666666666666666966666966669666966966666966666669699966666666666966666666666666666666966666666669666666666666696666666666666666696666669966666666696666666669669666666666666696669666666699666666666666666966666666999999999999999999999999699999999999999999699999999999999999999999999999999999999999999999…
ENSG00000224383.3	PRR29	14	ENSG00000168658.14	VWA3B	66	0.898122	co	1	1	181	7	1	0	1482	M0096	666166666666666666666666666666666666666666666666666666666666666666666666666666666666666666666666666666666666666666666666666666666666666666666666666666666666666666666666966666666666666666666666666666696666666666666666666666666666666666666666666666696696666666666666666666666666666666666666666666666666669666666666666666666666666666666666666666666666666666666666666666666666666666666666666666666666666…
ENSG00000224383.3	PRR29	14	ENSG00000243910.3	TUBA4B	61	0.8999	co	1	1	207	71	0	0	1393	M0096	666166666666666666666666666666666666666666666666666666666666666666666666666666666666666666666666666669666666666666666666666666666666666666666666666666666666666666666666696666666666666666666666666666666666666666666666666666666666666666966666666666666696666666666666666666666666669966666666666666666666666666666666666666661666666666666966666669666666666666666666666696666666666666666666666666666666666…
ENSG00000129654.7	FOXJ1	7	ENSG00000164746.9	C7orf57	70	0.937867	co	2	2	194	70	0	0	1379	M0097	696166669666666696666666666669666696666669666666666666696666666966666666666966666669669666666666666669666669666666669666666669669666966666666669669666696669966666666666966666666669966666666666666666666966966666666669966666666666666666666666666696666666669666666666966666666696666666666699666666666669666669666666666666666666666666666666666696666666666696666666666666666696666669666666666666666666666…
ENSG00000129654.7	FOXJ1	7	ENSG00000188523.4	CFAP77	50	0.933347	co	2	2	183	449	0	0	1019	M0097	969199690999999996999999999999999099099999996999690999969999969696660999999999096996699099906999999996999999999999999699996999696999099999999996999909999996666699969999996699999996666999999999999999999699996999999999996609996999999999696996699699996999996699099696999999999909969999999969699999969699999999999666696666666696666666966666669966969696666966966996996996699996666696966696966966666696666…
ENSG00000129654.7	FOXJ1	7	ENSG00000162643.8	WDR63	65	0.920534	co	2	2	146	126	0	0	1381	M0097	666166966669669696666666669696666696966699696666699999666966969666696666696966699969666666666996966699699696666996669696669666966666999666669666666966699999699666666669969669669699696696696966996969666966666969969666966666696666969966966969666669669669996966666669696966666666669966666696666966699966969666666666666666666666666666666666666666666666666666666666666666666666666666666666666966666666666…
ENSG00000169314.10	C22orf15	65	ENSG00000129654.7	FOXJ1	7	0.896583	co	1	1	158	1010	1	0	502	M0097	696166969666666666666666666666666966966666666666669666666666666666699666666666966666666966696666666666666666666666666966666666666666966666666666666696666666966666666666666666666666966666666666666666666666666666666666666696666666666666966666966666666666669666966666666666666696666666666696666666666666666666666969999996999999966969996669699999999999999999996999999999999999999966966999969969999969999…
ENSG00000167641.6	PPP1R14A	56	ENSG00000207955.2	AL359091.1	6	0.900673	co	1	1	1665	0	0	0	6	M0098	111111111111111111111111111111111111111111111111111111111111111111161111111111111111111111111111111111111111111111111111111111111111111111111111111111111111111111111111111111111111111111111111111111111111111111111111111111111111111111111116111111111111111111111111111111111111111111111111111111111111111111111111111111111111111111111111111111111111111111111111111111111111111111111111111111111111111…
ENSG00000207955.2	AL359091.1	6	ENSG00000176381.4	PRR18	45	0.908259	co	1	1	1652	5	0	0	14	M0098	111111111111611111111111111111611111111111111111111661116111111111191111111111111111161611111111111111111111111111111611111111111111611111111111111111111111111111111111111111111111111111111111111111111111111116111111111111111111111111111116111111111111111111111111111161111111111111111161111111111111116111111111111111111111111111111111111111111111111111111111111111111111111111111111111111111111111…
ENSG00000102934.5	PLLP	53	ENSG00000207955.2	AL359091.1	6	0.896498	co	1	1	1664	0	1	0	6	M0098	111111111111111111111111111111111111111111111111111111111111111111161111111111111111111111111111111111111111111111111111111111111111811111111111111111111111111111111111111111111111111111111111111111111111111111111111111111111111111111111116111111111111111111111111111111111111111111111111111111111111111111111111111111111111111111111111111111111111111111111111111111111111111111111111111111111111111…
ENSG00000129757.8	CDKN1C	5	ENSG00000148826.6	NKX6-2	63	0.905259	co	1	1	1650	4	17	0	0	M0099	111111111111111111111111111111111111111111111111111911111111111111111111111111111111111111111111111111111111111111111911111111111111111111111111111111111111111111111111111111111111111111111111111111111111111111111111111111111111111111111111111111111111111111111191111111111111111111111191111111111111111111111111111111111111111111111111111111111111111111111111111111111111111111111111111111111111111…
ENSG00000102934.5	PLLP	53	ENSG00000129757.8	CDKN1C	5	0.896381	co	1	2	1485	0	0	0	4	M0099	111111110111111111111111111111111111111111111111111611111111111111111111111111111111111111111111111111111111111111111611111111111111111111111111111111111111111111111111111111111110111111111111111111111111111111111101111111111111111111111111111111111111111111111161011111111111111111111161111111111111111111111111111111111111111101111111111111111111111111111111111111111111111111111111111111111111111…
ENSG00000103089.4	FA2H	66	ENSG00000129757.8	CDKN1C	5	0.897143	co	1	1	1646	4	17	0	4	M0099	111111111111111111111111111111111111111111111111111611111111111911111111111111111111111111111111111111111111111111111611111111111111911111111111111111111111111111111111111111111111111111111111111111111111111119111111111111111111111111111119111111111111111111111161111111111111111111111161111111111111111111111111111111111111111111111111111111111111111111111111111111111111111111111111111111111111111…
ENSG00000167641.6	PPP1R14A	56	ENSG00000129757.8	CDKN1C	5	0.896405	co	1	1	1650	0	17	0	4	M0099	111111111111111111111111111111111111111111111111111611111111111111111111111111111111111111111111111111111111111111111611111111111111111111111111111111111111111111111111111111111111111111111111111111111111111111111111111111111111111111111111111111111111111111111161111111111111111111111161111111111111111111111111111111111111111111111111111111111111111111111111111111111111111111111111111111111111111…
ENSG00000115935.12	WIPF1	31	ENSG00000186522.10	SEPTIN10	47	0.951169	co	1	1	1562	89	20	0	0	M0100	111119111911919199199191119191911191111191191991111991119111991911111111191191111199119191111191911111199911111191111911191911911111119111111191111111191919199119191111111119999111191119191911919991911991911119911191191191111111919111191119111111111119191111199199111191111191111991111191111911119911119111119111111111111111111111111111111111111111111111111111111111111111111111111111111111111111111…
ENSG00000115935.12	WIPF1	31	ENSG00000184007.13	PTP4A2	65	0.917996	co	1	1	1580	88	3	0	0	M0100	111119111911919199199191119191911191111191191991111991119111991911111111191191111199119191111191911111199911111191111911191911911111119111111191111111191919199119191111111119999111191119191911919991911991911119911191191111111111919111191119111111111119191111199199111191111191111991111191111911119911119111119111111111111111111111111111111111111111111111111111111111111111111111111111111111111111111…
ENSG00000113578.13	FGF1	51	ENSG00000115935.12	WIPF1	31	0.907396	co	1	1	1580	88	3	0	0	M0100	111119111911919199199191119191911191111191191991111991119111991911111111191191111199119191111191911111199911111191111911191911911111119111111191111111191919199119191111111119999111191119191911919991911991911119911191191111111111919111191119111111111119191111199199111191111191111991111191111911119911119111119111111111111111111111111111111111111111111111111111111111111111111111111111111111111111111…
ENSG00000187164.13	SHTN1	52	ENSG00000115935.12	WIPF1	31	0.898212	co	1	1	1580	0	3	0	88	M0100	111116111611616166166161116161611161111161161661111661116111661611111111161161111166116161111161611111166611111161111611161611611111116111111161111111161616166116161111111116666111161116161611616661611661611116611161161111111111616111161116111111111116161111166166111161111161111661111161111611116611116111116111111111111111111111111111111111111111111111111111111111111111111111111111111111111111111…
ENSG00000033327.8	GAB2	47	ENSG00000115935.12	WIPF1	31	0.896806	co	1	1	1580	0	3	0	88	M0100	111116111611616166166161116161611161111161161661111661116111661611111111161161111166116161111161611111166611111161111611161611611111116111111161111111161616166116161111111116666111161116161611616661611661611116611161161111111111616111161116111111111116161111166166111161111161111661111161111611116611116111116111111111111111111111111111111111111111111111111111111111111111111111111111111111111111111…
ENSG00000137710.10	RDX	51	ENSG00000186522.10	SEPTIN10	47	0.943218	co	1	1	1643	0	13	0	15	M0101	111111111111111111111111111111611111111161111161111661116111111111111111111111111111111111111111111111111111111111111611111111111111111111111111111111111616111111111111111111116111111111111111111111111111111111111111111161111111111111161111111111111116111111111111111111111111111161111161111111111111111111111111111111111111111111111111111111111111111111111111111111111111111111111111111111111111111…
ENSG00000137710.10	RDX	51	ENSG00000113578.13	FGF1	51	0.929505	co	1	1	1671	0	0	0	0	M0101	111111111111111111111111111111111111111111111111111111111111111111111111111111111111111111111111111111111111111111111111111111111111111111111111111111111111111111111111111111111111111111111111111111111111111111111111111111111111111111111111111111111111111111111111111111111111111111111111111111111111111111111111111111111111111111111111111111111111111111111111111111111111111111111111111111111111111…
ENSG00000137710.10	RDX	51	ENSG00000169554.12	ZEB2	46	0.910122	co	1	1	1669	0	2	0	0	M0101	111111111111111111111111111111111111111181111111111181111111111111111111111111111111111111111111111111111111111111111111111111111111111111111111111111111111111111111111111111111111111111111111111111111111111111111111111111111111111111111111111111111111111111111111111111111111111111111111111111111111111111111111111111111111111111111111111111111111111111111111111111111111111111111111111111111111111…
ENSG00000137710.10	RDX	51	ENSG00000184007.13	PTP4A2	65	0.909386	co	1	1	1671	0	0	0	0	M0101	111111111111111111111111111111111111111111111111111111111111111111111111111111111111111111111111111111111111111111111111111111111111111111111111111111111111111111111111111111111111111111111111111111111111111111111111111111111111111111111111111111111111111111111111111111111111111111111111111111111111111111111111111111111111111111111111111111111111111111111111111111111111111111111111111111111111111…
ENSG00000137710.10	RDX	51	ENSG00000071054.11	MAP4K4	43	0.906573	co	1	1	1671	0	0	0	0	M0101	111111111111111111111111111111111111111111111111111111111111111111111111111111111111111111111111111111111111111111111111111111111111111111111111111111111111111111111111111111111111111111111111111111111111111111111111111111111111111111111111111111111111111111111111111111111111111111111111111111111111111111111111111111111111111111111111111111111111111111111111111111111111111111111111111111111111111…
ENSG00000137710.10	RDX	51	ENSG00000146122.12	DAAM2	44	0.907031	co	1	1	1671	0	0	0	0	M0101	111111111111111111111111111111111111111111111111111111111111111111111111111111111111111111111111111111111111111111111111111111111111111111111111111111111111111111111111111111111111111111111111111111111111111111111111111111111111111111111111111111111111111111111111111111111111111111111111111111111111111111111111111111111111111111111111111111111111111111111111111111111111111111111111111111111111111…
ENSG00000154945.6	ANKRD40	37	ENSG00000137710.10	RDX	51	0.896592	co	1	1	1671	0	0	0	0	M0101	111111111111111111111111111111111111111111111111111111111111111111111111111111111111111111111111111111111111111111111111111111111111111111111111111111111111111111111111111111111111111111111111111111111111111111111111111111111111111111111111111111111111111111111111111111111111111111111111111111111111111111111111111111111111111111111111111111111111111111111111111111111111111111111111111111111111111…
ENSG00000137710.10	RDX	51	ENSG00000187164.13	SHTN1	52	0.898847	co	1	1	1671	0	0	0	0	M0101	111111111111111111111111111111111111111111111111111111111111111111111111111111111111111111111111111111111111111111111111111111111111111111111111111111111111111111111111111111111111111111111111111111111111111111111111111111111111111111111111111111111111111111111111111111111111111111111111111111111111111111111111111111111111111111111111111111111111111111111111111111111111111111111111111111111111111…
ENSG00000182578.9	CSF1R	14	ENSG00000162511.7	LAPTM5	25	0.942473	co	1	1	1629	30	1	0	11	M0102	111111911111911111111111119111111191111161111111111111111111111111111111111111111116119911111119611111111611111119111111111111111111911111111111111111111119111111116916111116111111111111111111111119111111111111611111111111111116111111111119111111111111111111111161111191111191116111199191111111111911111111911111111111111111111111111111111111111111111111111111111111111111111111111111111111111111111…
ENSG00000011600.7	TYROBP	26	ENSG00000204482.6	LST1	9	0.940641	co	1	1	1499	0	4	0	168	M0102	116111616611611161161116166116161161616661611616661666616116666611111111161166111166116661111616616116161661611116611116111661111161111111616166661116616116111111116616616166666111611116111116166116611111661166661111666616161116666611161116661616611116111161116166111166111161161166666166111111616611611116616111161111111111111111111611111111111111116111111611111111111611111111111111661111111111111…
ENSG00000011600.7	TYROBP	26	ENSG00000095970.12	TREM2	9	0.942256	co	1	1	1530	0	5	0	136	M0102	111161116611611161161111166111661161616181611611111166611111116611116116111111111666116661111616616161111611111166611166161111111111611111616161111116116116611111166616616166616111666116166111166111611611661161661161161611111116661611161166661111611116111111166166111161111161166116666161111611111611111116616111111111111111111111111611111111111111111111111111111111111611111111611111661111111111111…
ENSG00000095970.12	TREM2	9	ENSG00000162511.7	LAPTM5	25	0.930704	co	1	1	1530	137	4	0	0	M0102	111191119911911191191111199111991191919191911911111199911111119911119119111111111999119991111919919191111911111199911199191111111111911111919191111119119119911111199919919199919111999119199111199111911911991191991191191911111119991911191199991111911119111111199199111191111191199119999191111911111911111119919111111111111111111111111911111111111111111111111111111111111911111111911111991111111111111…
ENSG00000204472.8	AIF1	18	ENSG00000112799.4	LY86	5	0.937801	co	1	1	1328	334	9	0	0	M0102	119199999991999199191199199199999191919199991919991999919111999991111119199199919919999999911999919199991999999199991999991919911191911199919199999919919199999111999919919999999911999119199999999199911999999919991991991919119999999919199191999919919199191191199199191999991991199999999199919919919919911119999111999111111119111111111911119111111911119111111111111111119911119119911111991191111111911…
ENSG00000204472.8	AIF1	18	ENSG00000204482.6	LST1	9	0.934261	co	1	1	1501	168	2	0	0	M0102	119111919911911191191119199119191191919991911919991999919119999911111111191199111199119991111919919119191991911119911119111991111191111111919199991119919119111111119919919199999111911119111119199119911111991199991111999919191119999911191119991919911119111191119199111199111191191199999199111111919911911119919111191111111111111111111911111111111111119111111911111111111911111111111111991111111111111…
ENSG00000011600.7	TYROBP	26	ENSG00000182578.9	CSF1R	14	0.93869	co	1	1	1632	0	1	0	38	M0102	111111611111611111111111116111111161111161111111111111111111111111111111111111111116116611111116611111111111111116111111111111111111611111111111111111111116111111111616111116111111111111111111111116111111111111611111111111111116111111111116111111111111111111111161111161111161111111166161111111111611111111611111111111111111111111111111111111111111111111111111111111111111111111111111111111111111111…
ENSG00000125730.12	C3	19	ENSG00000182578.9	CSF1R	14	0.931724	co	1	1	1632	1	0	0	38	M0102	111111611111611111111111116111111161111161111111111111111111111111111111111111111116116611111116611111111111111116111111111111111111611111111111111111111116111111111616111116111111111111111111111116111111111111611111111111111116111111111116111111111111111111111161111161111161111111166161111111111611111111611111111111111111111111111111111111111111111111111111111111111111111111111111111111111111111…
ENSG00000148908.10	RGS10	9	ENSG00000204472.8	AIF1	18	0.922784	co	1	1	1597	57	1	0	16	M0102	111111911911691191191111119111111191911161611991611191911111111111111119111111911116111911911119911119111191111191111111111191911111911111111119111119111116191111116111119166991111119111191111169119111191911111611111111111111119999111191111691119911119191111111196111191111111111191996119911911111611111111911111111111111111111111111111111111111111111111111111111111111111111111111111111111111111111…
ENSG00000204472.8	AIF1	18	ENSG00000182578.9	CSF1R	14	0.929295	co	1	1	1626	45	0	0	0	M0102	111111911111911111111111119111111191111191911111911111111111111111111111111111111119119911111119911111111111111119111111111111111111911111111111111111111119111111119919111199111111111111111111191119111111111111911111111111111119111111111119911111111111111111111199111191111191111111199191111111111911111111911111111111111111111111111111111111111111111111111111111111111111111111111111111111111111111…
ENSG00000095970.12	TREM2	9	ENSG00000204472.8	AIF1	18	0.924613	co	1	1	1530	122	3	0	16	M0102	111191119911611191191111199111991191919161611911611199911111119911119119111111111996119991111919919191111911111199911199191111111111911111919191111119119116911111196919919166919111999119199111169111911911991191691191191911111119991911191199691111911119111111199196111191111191199119996191111911111611111119919111111111111111111111111911111111111111111111111111111111111911111111911111991111111111111…
ENSG00000204482.6	LST1	9	ENSG00000162511.7	LAPTM5	25	0.912678	co	1	1	1499	158	3	0	11	M0102	119111919911911191191119199119191191919961911919991999919119999911111111191199111196119991111919619119191691911119911119111991111191111111919199991119919119111111116916919196999111911119111119199119911111991199691111999919191116999911191119991919911119111191119169111199111191196199999199111111919911911119919111191111111111111111111911111111111111119111111911111111111911111111111111991111111111111…
ENSG00000148908.10	RGS10	9	ENSG00000162511.7	LAPTM5	25	0.910329	co	1	1	1597	61	2	0	11	M0102	111111911911991191191111119111111191911161111991111191911111111111111119111111911116111911911119611119111691111191111111111191911111911111111119111119111119191111116116119196991111119111191111119119111191911111611111111111111116999111191111991119911119191111111169111191111111116191999119911911111911111111911111111111111111111111111111111111111111111111111111111111111111111111111111111111111111111…
ENSG00000011600.7	TYROBP	26	ENSG00000148908.10	RGS10	9	0.918172	co	1	1	1602	1	1	0	67	M0102	111111611611661161161111116111111161611161111661111161611111111111111116111111611116111611611116611116111161111161111111111161611111611111111116111116111116161111111111116166661111116111161111116116111161611111911111111111111116666111161111661116611116161111111166111161111111111161666116611611111611111111611111111111111111111111111111111111111111111111111111111111111111111111111111111111111111111…
ENSG00000182578.9	CSF1R	14	ENSG00000173372.12	C1QA	16	0.911125	co	1	1	1628	29	1	0	13	M0102	111111911111911111111111116111111191111161111111111111111111111111111111111111111119119611111119611111111111111119111111111111111111911111111111111111111116111111111919116116111111111111111111111119111111111111611111111111111119111111111119111111111116111111111161111191111191111111669191111111111911111111911111111111111111111111111111111111111111111111111111111111111111111111111111111111111111111…
ENSG00000182578.9	CSF1R	14	ENSG00000159189.7	C1QC	16	0.91412	co	1	1	1632	33	1	0	5	M0102	111111911111911111111111116111111191111161111111111111111111111111111111111111111119119911111119911111111111111119111111111111111111911111111111111111111119111111111919111119111111111111111111111119111111111111611111111111111119111111111119111111111111111111111191111191111191111111169191111111111911111111911111111111111111111111111111111111111111111111111111111111111111111111111111111111111111111…
ENSG00000125730.12	C3	19	ENSG00000112799.4	LY86	5	0.902698	co	1	1	1329	0	8	0	334	M0102	116166666661666166161166166166666161616166661616661666616111666661111116166166616616666666611666616166661666666166661666661616611161611166616166666616616166666111666616616666666611666116166666666166611666666616661661661616116666666616166161666616616166161161166166161666661661166666666166616616616616611116666111666111111116111111111611116111111611116111111111111111116611116116611111661161111111611…
ENSG00000125730.12	C3	19	ENSG00000095970.12	TREM2	9	0.909894	co	1	1	1531	1	3	0	136	M0102	111161116611611161161111166111661161616191611611111166611111116611116116111111111666116661111616616161111611111166611166161111111111611111616161111116116116611111166616616166616111666116166111166111611611661161661161161611111116661611161166661111611116111111166166111161111161166116666161111611111611111116616111111111111111111111111611111111111111111111111111111111111611111111611111661111111111111…
ENSG00000125730.12	C3	19	ENSG00000148908.10	RGS10	9	0.902748	co	1	1	1602	1	1	0	67	M0102	111111611611661161161111116111111161611161111661111161611111111111111116111111611116111611611116611116111161111161111111111161611111611111111116111116111116161111111111116166661111116111161111116116111161611111111111111111111116666111161111661116611116161111111166111161111111111161666116611611111611111111611111111111111111111111111111111111111111111111111111111111111111111111111111111111111111111…
ENSG00000125730.12	C3	19	ENSG00000204482.6	LST1	9	0.899351	co	1	1	1500	1	2	0	168	M0102	116111616611611161161116166116161161616661611616661666616116666611111111161166111166116661111616616116161661611116611116111661111161911111616166661116616116111111116616616166666111611116111116166116611111661166661111666616161116666611161116661616611116111161116166111166111161161166666166111111616611611116616111161111111111111111111611111111111111116111111611111111111611111111111111661111111111111…
ENSG00000182578.9	CSF1R	14	ENSG00000173369.11	C1QB	14	0.896108	co	1	1	1632	35	1	0	3	M0102	111111911111911111111111119111111191111161111111111111111111111111111111111111111119119911111119911111111111111119111111111111111111911111111111111111111119111111111919111119111111111111111111111119111111111111611111111111111119111111111119111111111111111111111191111191111191111111199191111111111611111111911111111111111111111111111111111111111111111111111111111111111111111111111111111111111111111…
ENSG00000021300.9	PLEKHB1	28	ENSG00000113578.13	FGF1	51	0.933657	co	1	1	1666	0	5	0	0	M0103	111111111111111111111111111111111111111111111111111181118181111111111111111111111111111111111111111111181111111111111111111111811111111111111111111111111111111111111111111111111111111111111111111111111111111111111111111111111111111111111111111111111111111111111111111111111111111111111111111111111111111111111111111111111111111111111111111111111111111111111111111111111111111111111111111111111111111…
ENSG00000021300.9	PLEKHB1	28	ENSG00000146122.12	DAAM2	44	0.924053	co	1	1	1666	0	5	0	0	M0103	111111111111111111111111111111111111111111111111111181118181111111111111111111111111111111111111111111181111111111111111111111811111111111111111111111111111111111111111111111111111111111111111111111111111111111111111111111111111111111111111111111111111111111111111111111111111111111111111111111111111111111111111111111111111111111111111111111111111111111111111111111111111111111111111111111111111111…
ENSG00000125817.7	CENPB	28	ENSG00000021300.9	PLEKHB1	28	0.911563	co	2	2	1482	0	0	0	0	M0103	110110111011110100100100001100010100110100101001111000010000101101111101000100100000000110111001000101101010011011110110100111000000110010100001010011111000001100000111101110000011101110101011011000100100001000011011001010011110110001100111110001101100001000101000001000010100010001111101101110000010100111100111111111111111111111111111111011111111111111111111111111111111011111111110111111111111111…
ENSG00000129250.7	KIF1C	36	ENSG00000021300.9	PLEKHB1	28	0.914802	co	1	1	1666	0	5	0	0	M0103	111111111111111111111111111111111111111111111111111181118181111111111111111111111111111111111111111111181111111111111111111111811111111111111111111111111111111111111111111111111111111111111111111111111111111111111111111111111111111111111111111111111111111111111111111111111111111111111111111111111111111111111111111111111111111111111111111111111111111111111111111111111111111111111111111111111111111…
ENSG00000021300.9	PLEKHB1	28	ENSG00000064393.11	HIPK2	39	0.913785	co	1	1	1666	0	5	0	0	M0103	111111111111111111111111111111111111111111111111111181118181111111111111111111111111111111111111111111181111111111111111111111811111111111111111111111111111111111111111111111111111111111111111111111111111111111111111111111111111111111111111111111111111111111111111111111111111111111111111111111111111111111111111111111111111111111111111111111111111111111111111111111111111111111111111111111111111111…
ENSG00000021300.9	PLEKHB1	28	ENSG00000126878.8	AIF1L	41	0.908231	co	1	1	1666	0	5	0	0	M0103	111111111111111111111111111111111111111111111111111181118181111111111111111111111111111111111111111111181111111111111111111111811111111111111111111111111111111111111111111111111111111111111111111111111111111111111111111111111111111111111111111111111111111111111111111111111111111111111111111111111111111111111111111111111111111111111111111111111111111111111111111111111111111111111111111111111111111…
ENSG00000021300.9	PLEKHB1	28	ENSG00000186522.10	SEPTIN10	47	0.908104	co	1	1	1640	0	16	0	15	M0103	111111111111111111111111111111611111111161111161111661116181111111111111111111111111111111111111111111181111111111111611111111811111111111111111111111111616111111111111111111116111111111111111111111111111111111111111111161111111111111161111111111111116111111111111111111111111111161111161111111111111111111111111111111111111111111111111111111111111111111111111111111111111111111111111111111111111111…
ENSG00000154945.6	ANKRD40	37	ENSG00000021300.9	PLEKHB1	28	0.905642	co	1	2	1483	0	0	0	0	M0103	110110111011111100100100001100011110110110101001111000010000101011101101000101101000000110110000000101101010011001100010100111000000110010101001010011101010001100000101101110000000101110101110011000100100001000011001001010011010110111100110110001101000001000101000011000110110010001011001101110000010100111100111111111111111111111111111111111111111111111111111111111111111111111111110111111111111111…
ENSG00000064787.8	BCAS1	49	ENSG00000021300.9	PLEKHB1	28	0.905643	co	1	1	1666	0	5	0	0	M0103	111111111111111111111111111111111111111111111111111181118181111111111111111111111111111111111111111111181111111111111111111111811111111111111111111111111111111111111111111111111111111111111111111111111111111111111111111111111111111111111111111111111111111111111111111111111111111111111111111111111111111111111111111111111111111111111111111111111111111111111111111111111111111111111111111111111111111…
ENSG00000021300.9	PLEKHB1	28	ENSG00000184007.13	PTP4A2	65	0.898817	co	1	1	1666	0	5	0	0	M0103	111111111111111111111111111111111111111111111111111181118181111111111111111111111111111111111111111111181111111111111111111111811111111111111111111111111111111111111111111111111111111111111111111111111111111111111111111111111111111111111111111111111111111111111111111111111111111111111111111111111111111111111111111111111111111111111111111111111111111111111111111111111111111111111111111111111111111…
ENSG00000021300.9	PLEKHB1	28	ENSG00000071054.11	MAP4K4	43	0.898788	co	1	1	1666	0	5	0	0	M0103	111111111111111111111111111111111111111111111111111181118181111111111111111111111111111111111111111111181111111111111111111111811111111111111111111111111111111111111111111111111111111111111111111111111111111111111111111111111111111111111111111111111111111111111111111111111111111111111111111111111111111111111111111111111111111111111111111111111111111111111111111111111111111111111111111111111111111…
ENSG00000021300.9	PLEKHB1	28	ENSG00000047849.17	MAP4	28	0.897326	co	2	2	1458	0	0	0	0	M0103	110110111011111100000100001100010000110100101001111000010000101001101101000100101000000110100000000101101010011001100010100111000000110010100001010011001010000100000101101110000001101110101010011000100100001000011001001010011010110001100110110001101000001000101000001000010110000001011001100110000010100011100111111111111111111111110111111111111111111111111111111111111111111111111100111111111111111…
ENSG00000113578.13	FGF1	51	ENSG00000049245.8	VAMP3	39	0.930509	co	1	1	1670	0	1	0	0	M0104	111111111111111111111111111111111111111111111111111111111111111111111111111111111111111111111111111111111111111111111111111111111111111111111111111111111111111111111111111111111111111111111111111111111111111111111111111111111111111111111111111111111111111111111111111111111111111111111111111111111111111111111111111111111111111111111111111111111111111111111111111111111111111111111111111111111111111…
ENSG00000186522.10	SEPTIN10	47	ENSG00000049245.8	VAMP3	39	0.938965	co	1	1	1643	15	13	0	0	M0104	111111111111111111111111111111911111111191111191111991119111111111111111111111111111111111111111111111111111111111111911111111111111111111111111111111111919111111111111111111119111111111111111111111111111111111111111111191111111111111191111111111111119111111111111111111111111111191111191111111111111111111111111111111111111111111111111111111111111111111111111111111111111111111111111111111111111111…
ENSG00000184007.13	PTP4A2	65	ENSG00000049245.8	VAMP3	39	0.903495	co	1	2	1622	0	0	0	0	M0104	111111111111111111111111111111111111111111111111111111111111111111111111111111111111111111111111111111111111111111111111111111111111111111111111111111111111111111111111111111111111111111111111111111111111111111111111111111111111111111111111111111111111111111111111111111111111111111111111111111111111111111111111111111111111111111111111111111111110111111111111111111111111111111111111111111111111111…
ENSG00000113578.13	FGF1	51	ENSG00000151414.10	NEK7	38	0.937512	co	1	1	1670	0	1	0	0	M0105	111111111111111111111111111111111111111111111111111111111111111111111111111111111111111111111111111111111111111111111111111111111111111111111111111111111111111111111111111111111111111111111111111111111111111111111111111111111111111111111111111111111111111111111111111111111111111111111111111111111111111111111111111111111111111111111111111111111111111111111111111111111111111111111111111111111111111…
ENSG00000064393.11	HIPK2	39	ENSG00000151414.10	NEK7	38	0.93772	co	1	1	1670	0	1	0	0	M0105	111111111111111111111111111111111111111111111111111111111111111111111111111111111111111111111111111111111111111111111111111111111111111111111111111111111111111111111111111111111111111111111111111111111111111111111111111111111111111111111111111111111111111111111111111111111111111111111111111111111111111111111111111111111111111111111111111111111111111111111111111111111111111111111111111111111111111…
ENSG00000064393.11	HIPK2	39	ENSG00000109790.12	KLHL5	21	0.933869	co	1	1	1671	0	0	0	0	M0105	111111111111111111111111111111111111111111111111111111111111111111111111111111111111111111111111111111111111111111111111111111111111111111111111111111111111111111111111111111111111111111111111111111111111111111111111111111111111111111111111111111111111111111111111111111111111111111111111111111111111111111111111111111111111111111111111111111111111111111111111111111111111111111111111111111111111111…
ENSG00000169554.12	ZEB2	46	ENSG00000151414.10	NEK7	38	0.931366	co	1	1	1668	0	3	0	0	M0105	111111111111111111111111111111111111111181111111111181111111111111111111111111111111111111111111111111111111111111111111111111111111111111111111111111111111111111111111111111111111111111111111111111111111111111111111111111111111111111111111111111111111111111111111111111111111111111111111111111111111111111111111111111111111111111111111111111111111111111111111111111111111111111111111111111111111111…
ENSG00000151414.10	NEK7	38	ENSG00000184007.13	PTP4A2	65	0.930986	co	1	1	1670	0	1	0	0	M0105	111111111111111111111111111111111111111111111111111111111111111111111111111111111111111111111111111111111111111111111111111111111111111111111111111111111111111111111111111111111111111111111111111111111111111111111111111111111111111111111111111111111111111111111111111111111111111111111111111111111111111111111111111111111111111111111111111111111111111111111111111111111111111111111111111111111111111…
ENSG00000071054.11	MAP4K4	43	ENSG00000151414.10	NEK7	38	0.928055	co	1	1	1670	0	1	0	0	M0105	111111111111111111111111111111111111111111111111111111111111111111111111111111111111111111111111111111111111111111111111111111111111111111111111111111111111111111111111111111111111111111111111111111111111111111111111111111111111111111111111111111111111111111111111111111111111111111111111111111111111111111111111111111111111111111111111111111111111111111111111111111111111111111111111111111111111111…
ENSG00000186522.10	SEPTIN10	47	ENSG00000151414.10	NEK7	38	0.924343	co	1	1	1642	15	14	0	0	M0105	111111111111111111111111111111911111111191111191111991119111111111111111111111111111111111111111111111111111111111111911111111111111111111111111111111111919111111111111111111119111111111111111111111111111111111111111111191111111111111191111111111111119111111111111111111111111111191111191111111111111111111111111111111111111111111111111111111111111111111111111111111111111111111111111111111111111111…
ENSG00000113578.13	FGF1	51	ENSG00000109790.12	KLHL5	21	0.922778	co	1	1	1671	0	0	0	0	M0105	111111111111111111111111111111111111111111111111111111111111111111111111111111111111111111111111111111111111111111111111111111111111111111111111111111111111111111111111111111111111111111111111111111111111111111111111111111111111111111111111111111111111111111111111111111111111111111111111111111111111111111111111111111111111111111111111111111111111111111111111111111111111111111111111111111111111111…
ENSG00000109790.12	KLHL5	21	ENSG00000071054.11	MAP4K4	43	0.928928	co	1	1	1671	0	0	0	0	M0105	111111111111111111111111111111111111111111111111111111111111111111111111111111111111111111111111111111111111111111111111111111111111111111111111111111111111111111111111111111111111111111111111111111111111111111111111111111111111111111111111111111111111111111111111111111111111111111111111111111111111111111111111111111111111111111111111111111111111111111111111111111111111111111111111111111111111111…
ENSG00000033327.8	GAB2	47	ENSG00000151414.10	NEK7	38	0.921456	co	1	1	1670	0	1	0	0	M0105	111111111111111111111111111111111111111111111111111111111111111111111111111111111111111111111111111111111111111111111111111111111111111111111111111111111111111111111111111111111111111111111111111111111111111111111111111111111111111111111111111111111111111111111111111111111111111111111111111111111111111111111111111111111111111111111111111111111111111111111111111111111111111111111111111111111111111…
ENSG00000198121.9	LPAR1	48	ENSG00000151414.10	NEK7	38	0.915202	co	1	1	1670	0	1	0	0	M0105	111111111111111111111111111111111111111111111111111111111111111111111111111111111111111111111111111111111111111111111111111111111111111111111111111111111111111111111111111111111111111111111111111111111111111111111111111111111111111111111111111111111111111111111111111111111111111111111111111111111111111111111111111111111111111111111111111111111111111111111111111111111111111111111111111111111111111…
ENSG00000187164.13	SHTN1	52	ENSG00000151414.10	NEK7	38	0.9183	co	1	1	1670	0	1	0	0	M0105	111111111111111111111111111111111111111111111111111111111111111111111111111111111111111111111111111111111111111111111111111111111111111111111111111111111111111111111111111111111111111111111111111111111111111111111111111111111111111111111111111111111111111111111111111111111111111111111111111111111111111111111111111111111111111111111111111111111111111111111111111111111111111111111111111111111111111…
ENSG00000060237.12	WNK1	29	ENSG00000151414.10	NEK7	38	0.913392	co	1	1	1669	0	2	0	0	M0105	111111111111111111111111111111111111111111111111111111111111111111111111111111111111111111111111111111111111111111111111111111111111111111111111111111111111111111111111111111111111111111111111111111111111111111111111111111111111111111111111111111111111111111111111111111111111111111111111111111111111111111111111111111111111111111111111111111111111111111111111111111111111111111111111111111111111111…
ENSG00000154945.6	ANKRD40	37	ENSG00000151414.10	NEK7	38	0.918472	co	1	1	1670	0	1	0	0	M0105	111111111111111111111111111111111111111111111111111111111111111111111111111111111111111111111111111111111111111111111111111111111111111111111111111111111111111111111111111111111111111111111111111111111111111111111111111111111111111111111111111111111111111111111111111111111111111111111111111111111111111111111111111111111111111111111111111111111111111111111111111111111111111111111111111111111111111…
ENSG00000154945.6	ANKRD40	37	ENSG00000109790.12	KLHL5	21	0.917113	co	1	1	1671	0	0	0	0	M0105	111111111111111111111111111111111111111111111111111111111111111111111111111111111111111111111111111111111111111111111111111111111111111111111111111111111111111111111111111111111111111111111111111111111111111111111111111111111111111111111111111111111111111111111111111111111111111111111111111111111111111111111111111111111111111111111111111111111111111111111111111111111111111111111111111111111111111…
ENSG00000109790.12	KLHL5	21	ENSG00000184007.13	PTP4A2	65	0.918044	co	1	1	1671	0	0	0	0	M0105	111111111111111111111111111111111111111111111111111111111111111111111111111111111111111111111111111111111111111111111111111111111111111111111111111111111111111111111111111111111111111111111111111111111111111111111111111111111111111111111111111111111111111111111111111111111111111111111111111111111111111111111111111111111111111111111111111111111111111111111111111111111111111111111111111111111111111…
[truncated: 7,012 more rows]

## Sheet: Supplemental_Table2
Supplemental Table 2. GTEX Normal Brain Gene Co-expression Network Module-Attribute Enrichment
[truncated: 185 more rows]

## Sheet: Supplemental_Table3
Supplemental Table 3. GTEX Normal Brain Gene Co-expression Network Edge-Attribute Enrichment
[truncated: 7,814 more rows]

## Sheet: Supplemental_Table4
Supplemental Table 4. Brain Tissue Specific Gene Co-Expression Network Global Attributes with different p-values.
[truncated: 68 more rows]

[truncated: 4 more sheets: Supplemental_Table5, Supplemental_Table6, Supplemental_Table7, Supplemental_Table8]
